# Supplementary material for: 1-(2,4-Dichloro­phen­yl)-5-(2-nitro­anilino)-1H-pyrazole-4-carbonitrile
Source: Acta Crystallogr Sect E Struct Rep Online. 2012 Mar 24;68(Pt 4):o1142. doi: 10.1107/S1600536812011506 (PMC3344087; doi:10.1107/S1600536812011506)
Supplement: Supplementary file 1 [file e-68-o1142-sup1.cif]

##############################################################################
#                                                                            #
# This CIF contains the data in a paper accepted for publication in          #
# Acta Crystallographica Section E. It conforms to the requirements of       #
# Notes for Authors for Acta Crystallographica Section E, and has been       #
# peer reviewed under the auspices of the IUCr Commission on Journals.       #
#                                                                            #
# Full details of the Crystallographic Information File format               #
# are given in the paper "The Crystallographic Information File (CIF):       #
# a New Standard Archive File for Crystallography" by S. R. Hall, F. H.      #
# Allen and I. D. Brown [Acta Cryst. (1991), A47, 655-685].                  #
#                                                                            #
# The current version of the core CIF dictionary is obtainable from          #
# ftp://ftp.iucr.org/pub/cif_core.dic.                                       #
#                                                                            #
# Software is freely available for graphical display of the structure(s)     #
# in this CIF. For information consult the CIF software page                 #
# http://www.iucr.org/resources/cif/software.                                #
#                                                                            #
# This file may be used for bona fide research purposes within the           #
# scientific community so long as proper attribution is given to the journal # 
# article from which it was obtained.                                        #
#                                                                            #
##############################################################################
data_I
_audit_creation_method     SHELXL-97
_chemical_name_systematic
;
1-(2,4-Dichlorophenyl)-5-(2-nitroanilino)-1<i>H</i>-pyrazole-4-carbonitrile
;
_chemical_name_common     ?
_chemical_formula_moiety     'C16 H9 Cl2 N5 O2'
_chemical_formula_sum     'C16 H9 Cl2 N5 O2'
_chemical_formula_iupac     'C16 H9 Cl2 N5 O2'
_chemical_formula_weight     374.18
_chemical_melting_point     ?
_symmetry_cell_setting     orthorhombic
_symmetry_space_group_name_H-M     'P b c n'
_symmetry_space_group_name_Hall     -P2n2ab
loop_
    _symmetry_equiv_pos_as_xyz
    'x, y, z'
    '-x+1/2, -y+1/2, z+1/2'
    '-x, y, -z+1/2'
    'x+1/2, -y+1/2, -z'
    '-x, -y, -z'
    'x-1/2, y-1/2, -z-1/2'
    'x, -y, z-1/2'
    '-x-1/2, y-1/2, z'
_cell_length_a     13.878(3)
_cell_length_b     13.475(3)
_cell_length_c     17.421(4)
_cell_angle_alpha     90.00
_cell_angle_beta     90.00
_cell_angle_gamma     90.00
_cell_volume     3257.7(11)
_cell_formula_units_Z     8
_cell_measurement_reflns_used     7017
_cell_measurement_theta_min     2.4095
_cell_measurement_theta_max     27.9865
_cell_measurement_temperature     293(2)
_exptl_crystal_description     prism
_exptl_crystal_colour     yellow
_exptl_crystal_size_max     0.20
_exptl_crystal_size_mid     0.18
_exptl_crystal_size_min     0.12
_exptl_crystal_density_diffrn     1.526
_exptl_crystal_density_meas     ?
_exptl_crystal_density_method     'not measured'
_exptl_crystal_F_000     1520
_exptl_absorpt_coefficient_mu     0.420
_exptl_absorpt_correction_type     multi-scan
_exptl_absorpt_process_details     '(CrystalClear; Rigaku/MSC, 2005)'
_exptl_absorpt_correction_T_min     0.9208
_exptl_absorpt_correction_T_max     0.9514
_exptl_special_details
;
;
_diffrn_ambient_temperature     293(2)
_diffrn_radiation_type     MoK\a
_diffrn_radiation_wavelength     0.71073
_diffrn_radiation_source     'rotating anode'
_diffrn_radiation_monochromator     multilayer
_diffrn_measurement_device_type     'Rigaku Saturn724 CCD'
_diffrn_measurement_method     '\w scans'
_diffrn_detector_area_resol_mean     7.31
_diffrn_reflns_number     31011
_diffrn_reflns_av_R_equivalents     0.0498
_diffrn_reflns_av_sigmaI/netI     0.0331
_diffrn_reflns_theta_min     2.34
_diffrn_reflns_theta_max     27.93
_diffrn_reflns_theta_full     27.93
_diffrn_measured_fraction_theta_max     0.994
_diffrn_measured_fraction_theta_full     0.994
_diffrn_reflns_limit_h_min     -17
_diffrn_reflns_limit_h_max     17
_diffrn_reflns_limit_k_min     -17
_diffrn_reflns_limit_k_max     16
_diffrn_reflns_limit_l_min     -22
_diffrn_reflns_limit_l_max     22
_diffrn_standards_number     0
_diffrn_standards_interval_count     0
_diffrn_standards_interval_time     0
_diffrn_standards_decay_%     0
_refine_special_details
;
Refinement of <i>F</i>^2^ against ALL reflections. The weighted <i>R</i>-factor
<i>wR</i> and goodness of fit <i>S</i> are based on <i>F</i>^2^, conventional
<i>R</i>-factors <i>R</i> are based on <i>F</i>, with <i>F</i> set to zero for
negative <i>F</i>^2^. The threshold expression of <i>F</i>^2^ >
\s(<i>F</i>^2^) is used only for calculating <i>R</i>-factors(gt) <i>etc</i>.
and is not relevant to the choice of reflections for refinement.
<i>R</i>-factors based on <i>F</i>^2^ are statistically about twice as large
as those based on <i>F</i>, and <i>R</i>- factors based on ALL data will be
even larger.
;
_reflns_number_total     3888
_reflns_number_gt     2738
_reflns_threshold_expression     I>2sigma(I)
_refine_ls_structure_factor_coef     Fsqd
_refine_ls_matrix_type     full
_refine_ls_R_factor_all     0.0799
_refine_ls_R_factor_gt     0.0523
_refine_ls_wR_factor_gt     0.1258
_refine_ls_wR_factor_ref     0.1422
_refine_ls_goodness_of_fit_ref     1.039
_refine_ls_restrained_S_all     1.039
_refine_ls_number_reflns     3888
_refine_ls_number_parameters     231
_refine_ls_number_restraints     0
_refine_ls_hydrogen_treatment     mixed
_refine_ls_weighting_scheme     calc
_refine_ls_weighting_details
         'calc w=1/[\s^2^(Fo^2^)+(0.0759P)^2^+0.0000P] where P=(Fo^2^+2Fc^2^)/3'
_atom_sites_solution_hydrogens     geom
_atom_sites_solution_primary     direct
_atom_sites_solution_secondary     difmap
_refine_ls_shift/su_max     0.001
_refine_ls_shift/su_mean     0.000
_refine_diff_density_max     0.238
_refine_diff_density_min     -0.235
_refine_ls_extinction_method     'SHELXL97 (Sheldrick, 2008)'
_refine_ls_extinction_coef     0.0166(13)
_refine_ls_extinction_expression
                                  'Fc^*^=kFc[1+0.001xFc^2^\l^3^/sin(2\q)]^-1/4^'
loop_
    _atom_type_symbol
    _atom_type_description
    _atom_type_scat_dispersion_real
    _atom_type_scat_dispersion_imag
    _atom_type_scat_source
    'C' 'C' 0.0033 0.0016
                         'International Tables Vol C Tables 4.2.6.8 and 6.1.1.4'
    'H' 'H' 0.0000 0.0000
                         'International Tables Vol C Tables 4.2.6.8 and 6.1.1.4'
    'N' 'N' 0.0061 0.0033
                         'International Tables Vol C Tables 4.2.6.8 and 6.1.1.4'
    'O' 'O' 0.0106 0.0060
                         'International Tables Vol C Tables 4.2.6.8 and 6.1.1.4'
    'Cl' 'Cl' 0.1484 0.1585
                         'International Tables Vol C Tables 4.2.6.8 and 6.1.1.4'
_computing_data_collection     'RAPID-AUTO (Rigaku, 1998)'
_computing_cell_refinement     'RAPID-AUTO (Rigaku, 1998)'
_computing_data_reduction     'CrystalClear (Rigaku/MSC, 2005)'
_computing_structure_solution     'SHELXS97 (Sheldrick, 2008)'
_computing_structure_refinement     'SHELXL97 (Sheldrick, 2008)'
_computing_molecular_graphics     'SHELXTL (Sheldrick, 2008)'
_computing_publication_material     'SHELXTL (Sheldrick, 2008)'
loop_
    _atom_site_type_symbol
    _atom_site_label
    _atom_site_fract_x
    _atom_site_fract_y
    _atom_site_fract_z
    _atom_site_U_iso_or_equiv
    _atom_site_adp_type
    _atom_site_calc_flag
    _atom_site_refinement_flags
    _atom_site_occupancy
    _atom_site_symmetry_multiplicity
    _atom_site_disorder_assembly
    _atom_site_disorder_group
    Cl Cl1 0.15552(5) 0.60779(4) 0.46994(4) 0.0673(2) Uani d . 1 1 . .
    Cl Cl2 -0.14562(5) 0.48959(6) 0.30041(5) 0.0881(3) Uani d . 1 1 . .
    O O1 0.35014(15) 0.63038(12) 0.30863(12) 0.0858(6) Uani d . 1 1 . .
    O O2 0.41521(15) 0.62525(14) 0.19700(10) 0.0914(6) Uani d . 1 1 . .
    N N1 0.20172(14) 0.33598(13) 0.53423(10) 0.0540(5) Uani d . 1 1 . .
    N N2 0.20985(13) 0.39203(11) 0.46920(9) 0.0467(4) Uani d . 1 1 . .
    N N3 0.54146(17) 0.37889(14) 0.51865(12) 0.0667(5) Uani d . 1 1 . .
    N N4 0.32727(13) 0.46781(13) 0.38776(9) 0.0477(4) Uani d . 1 1 . .
    N N5 0.37959(14) 0.58365(14) 0.25298(11) 0.0609(5) Uani d . 1 1 . .
    C C1 0.09266(15) 0.51444(13) 0.42412(12) 0.0481(5) Uani d . 1 1 . .
    C C2 0.00946(15) 0.53705(15) 0.38503(13) 0.0558(6) Uani d . 1 1 . .
    H H2A -0.0128 0.6021 0.3830 0.067 Uiso calc R 1 1 . .
    C C3 -0.04013(16) 0.46247(16) 0.34907(13) 0.0556(6) Uani d . 1 1 . .
    C C4 -0.00852(16) 0.36558(16) 0.35107(13) 0.0575(6) Uani d . 1 1 . .
    H H4A -0.0428 0.3158 0.3261 0.069 Uiso calc R 1 1 . .
    C C5 0.07443(15) 0.34366(14) 0.39045(12) 0.0521(5) Uani d . 1 1 . .
    H H5 0.0962 0.2785 0.3925 0.063 Uiso calc R 1 1 . .
    C C6 0.12581(15) 0.41746(14) 0.42708(11) 0.0446(5) Uani d . 1 1 . .
    C C7 0.30239(15) 0.41365(13) 0.45245(11) 0.0438(5) Uani d . 1 1 . .
    C C8 0.35782(15) 0.37153(15) 0.50928(12) 0.0476(5) Uani d . 1 1 . .
    C C9 0.29092(16) 0.32434(15) 0.55794(11) 0.0536(5) Uani d . 1 1 . .
    H H9 0.3079 0.2890 0.6018 0.064 Uiso calc R 1 1 . .
    C C10 0.45966(19) 0.37500(15) 0.51458(12) 0.0516(5) Uani d . 1 1 . .
    C C11 0.34423(13) 0.42402(14) 0.31790(11) 0.0407(4) Uani d . 1 1 . .
    C C12 0.33508(16) 0.32211(15) 0.30894(12) 0.0559(6) Uani d . 1 1 . .
    H H12 0.3164 0.2838 0.3508 0.067 Uiso calc R 1 1 . .
    C C13 0.35285(19) 0.27656(18) 0.24013(15) 0.0735(7) Uani d . 1 1 . .
    H H13 0.3455 0.2082 0.2360 0.088 Uiso calc R 1 1 . .
    C C14 0.3815(2) 0.3305(2) 0.17670(14) 0.0750(7) Uani d . 1 1 . .
    H H14 0.3942 0.2988 0.1304 0.090 Uiso calc R 1 1 . .
    C C15 0.39084(16) 0.4299(2) 0.18286(12) 0.0608(6) Uani d . 1 1 . .
    H H15 0.4098 0.4670 0.1404 0.073 Uiso calc R 1 1 . .
    C C16 0.37242(14) 0.47708(15) 0.25204(11) 0.0453(5) Uani d . 1 1 . .
    H H4 0.3360(18) 0.528(2) 0.3926(15) 0.077(8) Uiso d . 1 1 . .
loop_
    _atom_site_aniso_label
    _atom_site_aniso_U_11
    _atom_site_aniso_U_22
    _atom_site_aniso_U_33
    _atom_site_aniso_U_12
    _atom_site_aniso_U_13
    _atom_site_aniso_U_23
    Cl1 0.0852(5) 0.0448(3) 0.0719(4) -0.0062(3) -0.0050(3) -0.0152(3)
    Cl2 0.0593(4) 0.1038(6) 0.1013(6) 0.0108(3) -0.0192(4) -0.0065(4)
    O1 0.1372(18) 0.0455(10) 0.0746(13) -0.0036(9) 0.0066(11) 0.0082(9)
    O2 0.1296(16) 0.0868(13) 0.0577(11) -0.0414(11) -0.0163(11) 0.0338(9)
    N1 0.0691(13) 0.0515(10) 0.0413(9) -0.0029(8) 0.0045(8) 0.0103(7)
    N2 0.0577(11) 0.0429(9) 0.0394(9) -0.0014(7) 0.0013(7) 0.0059(6)
    N3 0.0697(15) 0.0613(12) 0.0691(14) 0.0055(10) -0.0084(10) 0.0057(9)
    N4 0.0668(11) 0.0363(9) 0.0401(9) -0.0063(8) 0.0028(8) 0.0020(7)
    N5 0.0745(13) 0.0594(12) 0.0488(12) -0.0166(10) -0.0150(10) 0.0172(9)
    C1 0.0547(13) 0.0399(10) 0.0499(12) -0.0017(9) 0.0047(10) -0.0043(8)
    C2 0.0593(14) 0.0464(12) 0.0617(14) 0.0075(10) 0.0046(11) -0.0014(10)
    C3 0.0485(13) 0.0607(14) 0.0576(14) 0.0001(10) 0.0000(10) 0.0011(10)
    C4 0.0570(14) 0.0552(13) 0.0603(14) -0.0137(11) 0.0003(11) -0.0063(10)
    C5 0.0603(13) 0.0374(10) 0.0586(13) -0.0049(9) 0.0041(11) -0.0001(9)
    C6 0.0504(12) 0.0412(10) 0.0421(11) -0.0031(8) 0.0036(9) 0.0022(8)
    C7 0.0556(13) 0.0383(10) 0.0375(10) 0.0000(8) 0.0012(9) 0.0007(7)
    C8 0.0616(14) 0.0411(10) 0.0400(11) 0.0023(9) -0.0034(9) -0.0011(8)
    C9 0.0733(16) 0.0472(12) 0.0401(11) 0.0021(10) -0.0014(10) 0.0068(8)
    C10 0.0625(16) 0.0450(11) 0.0472(12) 0.0066(10) -0.0054(10) 0.0006(8)
    C11 0.0394(10) 0.0420(10) 0.0406(10) -0.0025(8) -0.0020(8) 0.0023(8)
    C12 0.0729(14) 0.0439(11) 0.0511(13) -0.0054(10) 0.0077(11) -0.0017(9)
    C13 0.097(2) 0.0552(15) 0.0684(17) -0.0038(12) 0.0093(14) -0.0156(12)
    C14 0.0862(18) 0.0849(19) 0.0540(15) -0.0084(15) 0.0118(13) -0.0203(13)
    C15 0.0567(14) 0.0836(17) 0.0422(12) -0.0094(12) 0.0042(10) 0.0003(11)
    C16 0.0428(11) 0.0514(11) 0.0419(11) -0.0071(9) -0.0053(8) 0.0061(8)
_geom_special_details
;
All e.s.d.'s (except the e.s.d. in the dihedral angle between two l.s. planes)
are estimated using the full covariance matrix. The cell e.s.d.'s are taken
into account individually in the estimation of e.s.d.'s in distances, angles
and torsion angles; correlations between e.s.d.'s in cell parameters are only
used when they are defined by crystal symmetry. An approximate (isotropic)
treatment of cell e.s.d.'s is used for estimating e.s.d.'s involving l.s.
planes.
;
loop_
    _geom_bond_atom_site_label_1
    _geom_bond_atom_site_label_2
    _geom_bond_site_symmetry_2
    _geom_bond_distance
    _geom_bond_publ_flag
    Cl1 C1 . 1.726(2) ?
    Cl2 C3 . 1.731(2) ?
    O1 N5 . 1.226(3) ?
    O2 N5 . 1.229(2) ?
    N1 C9 . 1.314(3) ?
    N1 N2 . 1.366(2) ?
    N2 C7 . 1.349(3) ?
    N2 C6 . 1.420(3) ?
    N3 C10 . 1.139(3) ?
    N4 C11 . 1.373(2) ?
    N4 C7 . 1.386(2) ?
    N4 H4 . 0.82(3) ?
    N5 C16 . 1.440(3) ?
    C1 C2 . 1.375(3) ?
    C1 C6 . 1.386(3) ?
    C2 C3 . 1.370(3) ?
    C2 H2A . 0.9300 ?
    C3 C4 . 1.378(3) ?
    C4 C5 . 1.372(3) ?
    C4 H4A . 0.9300 ?
    C5 C6 . 1.380(3) ?
    C5 H5 . 0.9300 ?
    C7 C8 . 1.376(3) ?
    C8 C9 . 1.409(3) ?
    C8 C10 . 1.417(3) ?
    C9 H9 . 0.9300 ?
    C11 C12 . 1.388(3) ?
    C11 C16 . 1.407(3) ?
    C12 C13 . 1.369(3) ?
    C12 H12 . 0.9300 ?
    C13 C14 . 1.381(3) ?
    C13 H13 . 0.9300 ?
    C14 C15 . 1.350(3) ?
    C14 H14 . 0.9300 ?
    C15 C16 . 1.386(3) ?
    C15 H15 . 0.9300 ?
loop_
    _geom_angle_atom_site_label_1
    _geom_angle_atom_site_label_2
    _geom_angle_atom_site_label_3
    _geom_angle_site_symmetry_1
    _geom_angle_site_symmetry_3
    _geom_angle
    _geom_angle_publ_flag
    C9 N1 N2 . . 104.40(16) ?
    C7 N2 N1 . . 112.17(16) ?
    C7 N2 C6 . . 128.19(16) ?
    N1 N2 C6 . . 119.60(17) ?
    C11 N4 C7 . . 122.49(17) ?
    C11 N4 H4 . . 119.2(18) ?
    C7 N4 H4 . . 118.1(18) ?
    O1 N5 O2 . . 121.8(2) ?
    O1 N5 C16 . . 119.88(18) ?
    O2 N5 C16 . . 118.3(2) ?
    C2 C1 C6 . . 120.40(18) ?
    C2 C1 Cl1 . . 119.47(15) ?
    C6 C1 Cl1 . . 120.13(17) ?
    C3 C2 C1 . . 119.08(19) ?
    C3 C2 H2A . . 120.5 ?
    C1 C2 H2A . . 120.5 ?
    C2 C3 C4 . . 121.6(2) ?
    C2 C3 Cl2 . . 119.61(17) ?
    C4 C3 Cl2 . . 118.80(17) ?
    C5 C4 C3 . . 118.9(2) ?
    C5 C4 H4A . . 120.5 ?
    C3 C4 H4A . . 120.5 ?
    C4 C5 C6 . . 120.63(19) ?
    C4 C5 H5 . . 119.7 ?
    C6 C5 H5 . . 119.7 ?
    C5 C6 C1 . . 119.4(2) ?
    C5 C6 N2 . . 119.31(17) ?
    C1 C6 N2 . . 121.28(17) ?
    N2 C7 C8 . . 106.71(18) ?
    N2 C7 N4 . . 121.77(18) ?
    C8 C7 N4 . . 131.51(19) ?
    C7 C8 C9 . . 104.52(19) ?
    C7 C8 C10 . . 126.21(19) ?
    C9 C8 C10 . . 129.26(19) ?
    N1 C9 C8 . . 112.19(18) ?
    N1 C9 H9 . . 123.9 ?
    C8 C9 H9 . . 123.9 ?
    N3 C10 C8 . . 179.2(2) ?
    N4 C11 C12 . . 120.61(17) ?
    N4 C11 C16 . . 123.50(17) ?
    C12 C11 C16 . . 115.88(18) ?
    C13 C12 C11 . . 121.7(2) ?
    C13 C12 H12 . . 119.1 ?
    C11 C12 H12 . . 119.1 ?
    C12 C13 C14 . . 121.1(2) ?
    C12 C13 H13 . . 119.5 ?
    C14 C13 H13 . . 119.5 ?
    C15 C14 C13 . . 119.1(2) ?
    C15 C14 H14 . . 120.4 ?
    C13 C14 H14 . . 120.4 ?
    C14 C15 C16 . . 120.4(2) ?
    C14 C15 H15 . . 119.8 ?
    C16 C15 H15 . . 119.8 ?
    C15 C16 C11 . . 121.82(19) ?
    C15 C16 N5 . . 117.01(19) ?
    C11 C16 N5 . . 121.12(18) ?
loop_
    _geom_torsion_atom_site_label_1
    _geom_torsion_atom_site_label_2
    _geom_torsion_atom_site_label_3
    _geom_torsion_atom_site_label_4
    _geom_torsion_site_symmetry_1
    _geom_torsion_site_symmetry_2
    _geom_torsion_site_symmetry_3
    _geom_torsion_site_symmetry_4
    _geom_torsion
    _geom_torsion_publ_flag
    C9 N1 N2 C7 . . . . 0.7(2) ?
    C9 N1 N2 C6 . . . . 178.77(16) ?
    C6 C1 C2 C3 . . . . 0.0(3) ?
    Cl1 C1 C2 C3 . . . . -179.77(17) ?
    C1 C2 C3 C4 . . . . -0.1(3) ?
    C1 C2 C3 Cl2 . . . . 179.38(17) ?
    C2 C3 C4 C5 . . . . 0.3(3) ?
    Cl2 C3 C4 C5 . . . . -179.17(17) ?
    C3 C4 C5 C6 . . . . -0.4(3) ?
    C4 C5 C6 C1 . . . . 0.3(3) ?
    C4 C5 C6 N2 . . . . 178.21(19) ?
    C2 C1 C6 C5 . . . . -0.1(3) ?
    Cl1 C1 C6 C5 . . . . 179.68(16) ?
    C2 C1 C6 N2 . . . . -177.94(18) ?
    Cl1 C1 C6 N2 . . . . 1.8(3) ?
    C7 N2 C6 C5 . . . . 110.9(2) ?
    N1 N2 C6 C5 . . . . -66.7(2) ?
    C7 N2 C6 C1 . . . . -71.2(3) ?
    N1 N2 C6 C1 . . . . 111.1(2) ?
    N1 N2 C7 C8 . . . . -0.9(2) ?
    C6 N2 C7 C8 . . . . -178.74(17) ?
    N1 N2 C7 N4 . . . . 178.39(17) ?
    C6 N2 C7 N4 . . . . 0.6(3) ?
    C11 N4 C7 N2 . . . . -88.3(2) ?
    C11 N4 C7 C8 . . . . 90.8(3) ?
    N2 C7 C8 C9 . . . . 0.7(2) ?
    N4 C7 C8 C9 . . . . -178.5(2) ?
    N2 C7 C8 C10 . . . . 179.56(19) ?
    N4 C7 C8 C10 . . . . 0.3(4) ?
    N2 N1 C9 C8 . . . . -0.3(2) ?
    C7 C8 C9 N1 . . . . -0.3(2) ?
    C10 C8 C9 N1 . . . . -179.1(2) ?
    C7 C8 C10 N3 . . . . 45(19) ?
    C9 C8 C10 N3 . . . . -136(19) ?
    C7 N4 C11 C12 . . . . 1.3(3) ?
    C7 N4 C11 C16 . . . . -177.99(18) ?
    N4 C11 C12 C13 . . . . -179.1(2) ?
    C16 C11 C12 C13 . . . . 0.2(3) ?
    C11 C12 C13 C14 . . . . 0.5(4) ?
    C12 C13 C14 C15 . . . . -0.8(4) ?
    C13 C14 C15 C16 . . . . 0.3(4) ?
    C14 C15 C16 C11 . . . . 0.4(3) ?
    C14 C15 C16 N5 . . . . -177.1(2) ?
    N4 C11 C16 C15 . . . . 178.6(2) ?
    C12 C11 C16 C15 . . . . -0.7(3) ?
    N4 C11 C16 N5 . . . . -3.9(3) ?
    C12 C11 C16 N5 . . . . 176.78(18) ?
    O1 N5 C16 C15 . . . . 168.9(2) ?
    O2 N5 C16 C15 . . . . -10.8(3) ?
    O1 N5 C16 C11 . . . . -8.7(3) ?
    O2 N5 C16 C11 . . . . 171.6(2) ?
loop_
    _geom_hbond_atom_site_label_D
    _geom_hbond_atom_site_label_H
    _geom_hbond_atom_site_label_A
    _geom_hbond_site_symmetry_A
    _geom_hbond_distance_DH
    _geom_hbond_distance_HA
    _geom_hbond_distance_DA
    _geom_hbond_angle_DHA
    C9 H9 O2 7_566 0.93 2.51 3.050(3) 117.2
    C5 H5 O1 8_655 0.93 2.58 3.374(3) 143.4
    N4 H4 N3 5_666 0.82(3) 2.62(3) 3.201(3) 129(2)
    N4 H4 O1 . 0.82(3) 2.02(3) 2.608(2) 128(2)
data_global
_journal_date_recd_electronic     2012-03-07
_journal_date_accepted     2012-03-16
_journal_name_full     'Acta Crystallographica, Section E'
_journal_year     2012
_journal_volume     68
_journal_issue      4
_journal_page_first     o1142
_journal_page_last     o1142
_journal_paper_category     QO
_journal_paper_doi     10.1107/S1600536812011506
_journal_coeditor_code     KP2396
_publ_contact_author
;
      Zhi-Qiang Cai
      Tianjin Key Laboratory of Molecular Design and Drug Discovery,
      State Key Laboratory of Drug Delivery Technology and
      Pharrnacokinetics, Tianjin Institute of Pharmaceutical Research,
      Tianjin 300193
      People's Republic of China
;
_publ_contact_author_email     caizq@tjipr.com
_publ_contact_author_fax     '8622 23006833'
_publ_contact_author_phone     '8622 23006833'
_publ_section_title
;
1-(2,4-Dichlorophenyl)-5-(2-nitroanilino)-1<i>H</i>-pyrazole-4-carbonitrile
;
loop_
    _publ_author_name
    _publ_author_address
    'Ju Liu'
;
College of Pharmacy, Liaoning University, Shenyang 110036,
People's Republic of China
;
    'Zhi-Qiang Cai'
;
Tianjin Key Laboratory of Molecular Design and Drug Discovery,
State Key Laboratory of Drug Delivery Technology and Pharmacokinetics
Tianjin Institute of Pharmaceutical Research,
Tianjin 300193
People's Republic of China
;
    'Yang Wang'
;
College of Pharmacy, Liaoning University, Shenyang 110036,
People's Republic of China
;
    'Chun-Yan Li'
;
Shenlong Pharmaceutical Limited Company
Shenyang 110141
People's Republic of China
;
    'Li-Feng Xu'
;
College of Pharmacy, Liaoning University, Shenyang 110036,
People's Republic of China
;
