# Supplementary material for: 1-(2,4-Dichloro­phen­yl)-5-(2-nitro­anilino)-1H-pyrazole-4-carbonitrile
Source: Acta Crystallogr Sect E Struct Rep Online. 2012 Mar 24;68(Pt 4):o1142. doi: 10.1107/S1600536812011506 (PMC3344087; doi:10.1107/S1600536812011506)
Supplement: Supplementary file 2 [file e-68-o1142-Isup2.hkl]

# 
# h,k,l, Fc-squared, Fo-squared, sigma(Fo-squared) and status flag 
# 
data_I
_shelx_title ' R120301E1 in Pbcn' 
_shelx_refln_list_code          4 
_shelx_F_calc_maximum      213.17 
_exptl_crystal_F_000      1520.00 
_reflns_d_resolution_high  0.7586 
 
loop_ 
 _symmetry_equiv_pos_as_xyz 
 'x, y, z' 
 '-x+1/2, -y+1/2, z+1/2' 
 '-x, y, -z+1/2' 
 'x+1/2, -y+1/2, -z' 
 '-x, -y, -z' 
 'x-1/2, y-1/2, -z-1/2' 
 'x, -y, z-1/2' 
 '-x-1/2, y-1/2, z' 
 
_cell_length_a    13.8776 
_cell_length_b    13.4750 
_cell_length_c    17.4207 
_cell_angle_alpha  90.000 
_cell_angle_beta   90.000 
_cell_angle_gamma  90.000 
 
_shelx_F_squared_multiplier     1.000 
 
loop_ 
 _refln_index_h 
 _refln_index_k 
 _refln_index_l 
 _refln_F_squared_calc 
 _refln_F_squared_meas 
 _refln_F_squared_sigma 
 _refln_observed_status 
   2   0   0     2346.74     2043.02     26.35 o 
   6   0   0    42415.13    48958.56    850.80 o 
   8   0   0     1668.01     1708.24     21.25 o 
  10   0   0     2372.60     2334.10     72.47 o 
  12   0   0      278.23      188.13     58.03 o 
  14   0   0      774.64      885.10     40.20 o 
  16   0   0      177.99      161.00     88.83 o 
   3   1   0     5236.99     4656.73     50.50 o 
   5   1   0     4118.23     3727.81     42.74 o 
   7   1   0     2125.73     1928.17     22.69 o 
   9   1   0        2.62       -1.41      7.15 o 
  11   1   0      111.92      125.01     30.64 o 
  13   1   0     1457.01     1576.35    121.02 o 
  15   1   0       73.63       49.05     20.34 o 
   2   2   0     1896.55     1652.88     23.33 o 
   4   2   0    16318.95    15808.85    174.31 o 
   6   2   0     4731.43     4430.12     85.43 o 
   8   2   0     2539.91     2648.67     42.37 o 
  10   2   0     1080.40     1089.50     20.10 o 
  12   2   0        9.97        5.05      7.68 o 
  14   2   0       51.95       39.82     13.64 o 
  16   2   0       24.29       38.13     20.21 o 
   1   3   0    27930.53    29323.95    416.12 o 
   3   3   0     2051.13     1992.40     33.20 o 
   5   3   0     2685.15     2435.96     40.34 o 
   7   3   0     3292.98     3416.56     46.01 o 
   9   3   0      229.71      265.91     17.00 o 
  11   3   0     1255.99     1256.99     33.12 o 
  13   3   0       26.43       39.78     13.42 o 
  15   3   0       45.38       52.73     18.85 o 
  17   3   0      165.07      112.29     71.39 o 
   2   4   0        0.71       -2.26      3.41 o 
   4   4   0      250.11      249.20      6.28 o 
   6   4   0      188.97      192.63     13.42 o 
   8   4   0      965.22     1077.99     20.77 o 
  10   4   0       22.88       20.30      4.42 o 
  12   4   0       85.31       49.60     12.14 o 
  14   4   0        1.21        3.96     12.06 o 
  16   4   0        2.51       15.28     13.14 o 
   1   5   0     7114.25     6666.23     76.57 o 
   3   5   0     4319.68     4250.10     44.95 o 
   5   5   0     3939.54     4089.12     79.57 o 
   7   5   0      148.37      203.87     38.48 o 
   9   5   0       10.67        2.48      3.49 o 
  11   5   0      120.50       65.86     25.07 o 
  13   5   0        5.65        2.77     15.16 o 
  15   5   0        0.10       16.24     14.28 o 
  17   5   0      113.31       86.75     78.50 o 
   0   6   0     1973.74     1905.50     22.59 o 
   2   6   0      137.02      160.25      4.38 o 
   4   6   0       22.76       32.38      4.09 o 
   6   6   0       48.36       56.11     14.11 o 
   8   6   0       13.76       17.21      9.54 o 
  10   6   0        4.43        1.36     13.02 o 
  12   6   0       38.17       36.23      9.57 o 
  14   6   0      152.26      125.69     34.77 o 
  16   6   0        0.23        1.42     17.59 o 
   1   7   0     1126.39     1082.87     11.22 o 
   3   7   0     2325.03     2167.89     25.40 o 
   5   7   0       48.94       65.35     15.07 o 
   7   7   0      116.91       82.89     17.14 o 
   9   7   0       52.93       76.33     17.73 o 
  11   7   0      117.08      139.07     25.16 o 
  13   7   0      321.79      317.35     28.31 o 
  15   7   0       17.51       26.92     13.22 o 
   0   8   0    11483.33    11567.91    135.63 o 
   2   8   0      759.17      864.46     11.78 o 
   4   8   0     1359.74     1204.65     29.22 o 
   6   8   0      997.46      955.37     30.25 o 
   8   8   0      153.39      130.09     25.47 o 
  10   8   0     1324.12     1546.11     84.44 o 
  12   8   0        6.83       17.09      8.26 o 
  14   8   0      227.00      196.20     55.95 o 
  16   8   0       25.24       37.82     26.38 o 
   1   9   0       57.99       67.43      9.72 o 
   3   9   0     7991.48     8902.63    236.63 o 
   5   9   0        6.80        9.96      9.88 o 
   7   9   0     1387.24     1625.31     39.47 o 
   9   9   0        0.42        2.30     12.96 o 
  11   9   0        0.12        4.24     12.40 o 
  13   9   0      208.48      224.94     43.62 o 
  15   9   0       30.11       30.99     22.34 o 
   0  10   0     2307.51     2576.88     86.11 o 
   2  10   0     1612.31     1704.14     25.90 o 
   4  10   0     1898.65     2086.70     49.13 o 
   6  10   0      549.36      630.30     47.83 o 
   8  10   0       33.49       27.51     10.25 o 
  10  10   0      316.39      393.17     71.13 o 
  12  10   0       20.94       24.98     16.04 o 
  14  10   0       52.69       65.86     32.31 o 
   1  11   0      391.14      441.19     16.28 o 
   3  11   0     2033.81     2288.27     42.47 o 
   5  11   0      500.44      501.56     29.37 o 
   7  11   0      317.62      377.13     64.54 o 
   9  11   0      230.68      336.32     52.56 o 
  11  11   0      155.21      113.56     42.30 o 
  13  11   0       11.69       23.89     13.10 o 
   0  12   0       35.02       34.09     11.41 o 
   2  12   0     1081.37     1091.68     22.46 o 
   4  12   0      455.53      480.83     17.86 o 
   6  12   0      262.48      219.40     45.35 o 
   8  12   0        1.59        9.99     14.80 o 
  10  12   0      218.98      201.26     42.62 o 
  12  12   0       19.50       17.69     16.02 o 
   1  13   0        0.63        4.30      7.57 o 
   3  13   0      138.49      114.06     20.57 o 
   5  13   0      245.72      260.15     46.69 o 
   7  13   0      201.54      148.56     47.89 o 
   9  13   0        2.74        2.72     12.81 o 
  11  13   0        0.00        2.38     13.82 o 
   0  14   0      749.88      724.31     67.13 o 
   2  14   0      196.75      195.91     35.30 o 
   4  14   0       67.59       71.22     19.76 o 
   6  14   0      347.47      295.08     70.07 o 
   8  14   0      132.29      167.69     39.27 o 
  10  14   0       12.60       21.53     12.50 o 
   1  15   0      316.69      298.16     24.00 o 
   3  15   0       53.20       54.35     24.11 o 
   5  15   0       11.23       11.24      9.24 o 
   7  15   0        4.16       13.82     17.16 o 
   9  15   0       45.58       25.37     17.36 o 
   0  16   0       52.54       12.27     12.75 o 
   2  16   0       37.36       30.14     18.72 o 
   4  16   0        0.16       13.63      9.46 o 
   6  16   0        7.46       20.15     17.17 o 
   1  17   0       25.45       33.58     12.91 o 
   3  17   0      224.54      204.09     56.46 o 
   5  17   0        3.44       18.08     11.27 o 
   1   1   1      972.07      579.64     60.73 o 
   2   1   1     2585.19     2121.99     22.83 o 
   3   1   1     9518.94     8598.06     51.20 o 
   4   1   1     4290.51     3958.64     31.94 o 
   5   1   1      252.41      230.55      3.16 o 
   6   1   1      170.29      176.89      3.22 o 
   7   1   1     1236.09     1219.05      7.75 o 
   8   1   1     3244.43     3406.99     34.01 o 
   9   1   1      173.54      167.82      6.65 o 
  10   1   1      109.56      109.38     19.83 o 
  11   1   1        0.50        5.05      5.24 o 
  12   1   1       83.96       91.36     21.97 o 
  13   1   1        0.00       13.50      8.83 o 
  14   1   1      165.03      153.14     28.77 o 
  15   1   1       38.04       31.30      8.41 o 
  16   1   1        0.31        4.92     17.01 o 
   0   2   1     4088.54     3418.73     38.31 o 
   1   2   1    12973.93    12500.43    103.43 o 
   2   2   1       41.13       41.99      1.71 o 
   3   2   1     7102.93     6500.72     43.23 o 
   4   2   1       12.17       14.07      2.00 o 
   5   2   1     2306.89     1792.78     18.23 o 
   6   2   1      781.45      806.10      5.49 o 
   7   2   1       39.77       44.55      4.82 o 
   8   2   1       32.76       42.83      5.72 o 
   9   2   1     3234.90     3555.22     37.31 o 
  10   2   1       10.75       10.16      2.85 o 
  11   2   1      886.93      955.93     19.56 o 
  12   2   1       12.46        8.81      5.68 o 
  13   2   1      509.71      468.98     18.32 o 
  14   2   1        0.07        7.93      6.23 o 
  15   2   1        0.69       17.79     14.00 o 
  16   2   1        0.64       11.76      9.18 o 
  17   2   1       38.11       19.59     15.47 o 
   1   3   1     5615.30     5126.11     39.35 o 
   2   3   1    10133.07     9309.80     63.12 o 
   3   3   1      156.47      139.11      2.79 o 
   4   3   1     2795.55     2678.20     35.60 o 
   5   3   1      886.88      867.74      6.68 o 
   6   3   1      203.80      201.59      3.10 o 
   7   3   1       90.92       88.40      3.35 o 
   8   3   1     4385.94     4527.93     86.25 o 
   9   3   1        0.30        1.17      2.32 o 
  10   3   1      563.14      593.01      9.18 o 
  11   3   1      279.70      280.86      7.96 o 
  12   3   1       65.83       73.38     13.40 o 
  13   3   1        3.43        5.07      5.83 o 
  14   3   1      307.77      343.69     26.92 o 
  15   3   1       19.35       18.72      9.59 o 
  16   3   1        7.63       17.76     10.13 o 
  17   3   1        0.58       18.72     13.48 o 
   0   4   1      308.23      332.05      4.61 o 
   1   4   1     2134.34     1961.85     21.90 o 
   2   4   1     2668.79     2426.76     20.65 o 
   3   4   1      314.80      287.17      4.76 o 
   4   4   1      108.02      121.73      2.87 o 
   5   4   1      313.27      331.41      4.31 o 
   6   4   1      197.26      219.63      5.87 o 
   7   4   1      314.95      309.26      6.03 o 
   8   4   1       78.01       71.10      3.96 o 
   9   4   1        9.28        8.52      2.75 o 
  10   4   1      127.62      141.51      5.83 o 
  11   4   1       50.42       53.74      9.55 o 
  12   4   1      134.24      117.12      9.99 o 
  13   4   1       13.70        9.00      7.06 o 
  14   4   1        3.39        7.35      7.88 o 
  15   4   1       57.06       44.56     16.00 o 
  16   4   1       30.35       24.77     10.11 o 
  17   4   1       10.66        5.45     12.55 o 
   1   5   1     6699.83     6559.26     41.36 o 
   2   5   1      665.37      695.01      5.46 o 
   3   5   1      172.26      182.15      3.13 o 
   4   5   1       61.55       68.24      2.34 o 
   5   5   1        0.85        2.13      2.66 o 
   6   5   1     2360.30     2618.76     47.89 o 
   7   5   1       35.06       28.39      8.14 o 
   8   5   1       29.13       24.57      4.81 o 
   9   5   1      128.50      108.54      6.08 o 
  10   5   1      194.00      196.74      8.82 o 
  11   5   1      304.79      355.16     13.11 o 
  12   5   1       58.26       41.91     14.67 o 
  13   5   1       90.97      100.96     20.14 o 
  14   5   1        3.04        6.93      7.77 o 
  15   5   1       20.57       13.59      6.67 o 
  16   5   1        1.56       10.76      8.21 o 
  17   5   1        7.98       18.04      8.06 o 
   0   6   1    22466.82    24045.66    132.66 o 
   1   6   1      482.31      389.28      5.09 o 
   2   6   1      923.04     1005.01      8.15 o 
   3   6   1      309.94      338.31     10.15 o 
   4   6   1    11517.15    11603.22    170.45 o 
   5   6   1     3532.57     3389.07     29.41 o 
   6   6   1      805.57      884.87     18.09 o 
   7   6   1      679.02      649.67     13.47 o 
   8   6   1        1.50        9.62      7.41 o 
   9   6   1      127.37      134.73     19.49 o 
  10   6   1     1365.21     1602.57     39.26 o 
  11   6   1      399.66      423.31     18.53 o 
  12   6   1       19.95       13.45      7.71 o 
  13   6   1       59.75       60.54     13.95 o 
  14   6   1       12.10       13.10      7.54 o 
  15   6   1        0.52       12.07      9.81 o 
  16   6   1       29.05       39.66     11.53 o 
  17   6   1        3.65        6.09     13.98 o 
   1   7   1     2117.59     2395.84     18.18 o 
   2   7   1      864.39      747.44      7.84 o 
   3   7   1      472.74      564.30      6.81 o 
   4   7   1      354.67      374.08      5.58 o 
   5   7   1      191.65      193.51      6.60 o 
   6   7   1     1126.71     1226.17     22.27 o 
   7   7   1       94.40      106.81     13.93 o 
   8   7   1      480.11      514.62     15.41 o 
   9   7   1      433.50      453.04     17.35 o 
  10   7   1      147.74      135.05     18.28 o 
  11   7   1      109.57      133.35     19.78 o 
  12   7   1       97.71      114.15     16.40 o 
  13   7   1       45.64       63.42     10.28 o 
  14   7   1        7.94       15.87      7.52 o 
  15   7   1       13.23       20.51      8.03 o 
  16   7   1       10.99        7.18     13.49 o 
   0   8   1     1681.50     1666.09     22.24 o 
   1   8   1      625.07      601.54      7.02 o 
   2   8   1      146.98      136.03      4.89 o 
   3   8   1       20.63       25.62      3.15 o 
   4   8   1      626.01      623.34     10.38 o 
   5   8   1      769.23      768.48     10.05 o 
   6   8   1       63.50       50.51      8.84 o 
   7   8   1      404.24      439.05     15.27 o 
   8   8   1        1.43       10.75      7.01 o 
   9   8   1       13.40       12.98      8.54 o 
  10   8   1      287.34      322.03     27.97 o 
  11   8   1      540.12      611.71     22.11 o 
  12   8   1        5.22       11.35      9.86 o 
  13   8   1       12.52       29.69      9.19 o 
  14   8   1        1.27        9.80      7.66 o 
  15   8   1        0.88        7.72      5.97 o 
  16   8   1        9.97       15.92     12.59 o 
   1   9   1      657.38      628.91     18.37 o 
   2   9   1      320.53      332.89      6.97 o 
   3   9   1      147.35      143.11      5.37 o 
   4   9   1      502.22      544.29      9.47 o 
   5   9   1       95.09      103.40      7.51 o 
   6   9   1      380.03      391.21     15.75 o 
   7   9   1       59.64       59.86     11.80 o 
   8   9   1       45.84       50.85     11.08 o 
   9   9   1      450.31      535.54     21.56 o 
  10   9   1      161.69      175.23     22.10 o 
  11   9   1        0.01        9.09      7.19 o 
  12   9   1        6.03        8.08      6.60 o 
  13   9   1      157.57      145.85     23.38 o 
  14   9   1        1.84       15.18      9.19 o 
  15   9   1       34.02       27.05      9.85 o 
   0  10   1      172.24      209.37     14.52 o 
   1  10   1     1615.11     1581.46     22.26 o 
   2  10   1       31.99       29.91      4.76 o 
   3  10   1       45.38       38.58      5.19 o 
   4  10   1      154.71      161.10      6.10 o 
   5  10   1      126.15      112.05      7.45 o 
   6  10   1       57.54       57.14     13.42 o 
   7  10   1      117.75      137.67     17.36 o 
   8  10   1       40.97       43.06      8.59 o 
   9  10   1        3.88       11.36      8.84 o 
  10  10   1        9.18       12.10      5.97 o 
  11  10   1        2.33        6.18      8.40 o 
  12  10   1      118.34      115.14     17.97 o 
  13  10   1        1.39       14.93     10.71 o 
  14  10   1        2.22       11.36     11.98 o 
  15  10   1       34.49       18.03     13.62 o 
   1  11   1        0.86        2.10      6.65 o 
   2  11   1     3059.55     3191.14     41.42 o 
   3  11   1       23.13       16.34      3.74 o 
   4  11   1       38.94       38.01      7.00 o 
   5  11   1       43.38       28.72      5.92 o 
   6  11   1      372.36      364.43     22.74 o 
   7  11   1        5.25        8.07      7.62 o 
   8  11   1      364.80      471.47     25.88 o 
   9  11   1       72.29       63.87     15.13 o 
  10  11   1       38.56       44.93     10.22 o 
  11  11   1       32.12       26.96     10.72 o 
  12  11   1       10.32        8.59     11.22 o 
  13  11   1        5.04        7.43      8.16 o 
  14  11   1       33.43       35.32      7.64 o 
   0  12   1        2.23        7.45      8.32 o 
   1  12   1      265.69      322.88     15.89 o 
   2  12   1      145.29      158.94     16.33 o 
   3  12   1      737.43      794.37     21.73 o 
   4  12   1       69.07       62.88     11.73 o 
   5  12   1      391.20      416.46     30.78 o 
   6  12   1       34.62       43.11      9.96 o 
   7  12   1       11.11       17.78      8.80 o 
   8  12   1        0.05       10.44      8.60 o 
   9  12   1      104.71       84.97     19.34 o 
  10  12   1       17.13       28.07      9.02 o 
  11  12   1      249.84      233.48     41.99 o 
  12  12   1       30.32       16.67      8.25 o 
  13  12   1       10.31       16.62      7.58 o 
   1  13   1      189.21      166.04     18.93 o 
   2  13   1      256.79      228.12     11.96 o 
   3  13   1       22.72       15.86      6.04 o 
   4  13   1      221.41      221.09     30.74 o 
   5  13   1        5.35        3.73      7.96 o 
   6  13   1        1.31       -3.95      9.45 o 
   7  13   1        8.62       14.66      8.31 o 
   8  13   1       26.93       29.36     10.34 o 
   9  13   1        2.69       18.29      9.89 o 
  10  13   1      101.65      116.21     19.47 o 
  11  13   1       48.38       41.26      9.68 o 
  12  13   1        0.90       -1.74      8.22 o 
   0  14   1      566.92      542.71     26.25 o 
   1  14   1      113.50      115.55     13.69 o 
   2  14   1       25.74       15.87      7.27 o 
   3  14   1       33.46       21.95      8.49 o 
   4  14   1      296.54      231.85     36.58 o 
   5  14   1        0.40       10.85      8.52 o 
   6  14   1       45.84       49.42     13.49 o 
   7  14   1       42.12       41.80      9.91 o 
   8  14   1        0.20        7.90      7.88 o 
   9  14   1       18.67       20.74      8.29 o 
  10  14   1       62.60       35.47     15.09 o 
  11  14   1       26.24       20.59     11.99 o 
   1  15   1        0.74       17.65      7.45 o 
   2  15   1      168.66      160.01     27.39 o 
   3  15   1        0.24       13.23      8.84 o 
   4  15   1        0.58       14.77      8.59 o 
   5  15   1        5.12       -0.89     11.30 o 
   6  15   1       65.53       68.32     14.68 o 
   7  15   1       27.08       24.27     11.08 o 
   8  15   1      131.13      132.23     28.37 o 
   9  15   1        0.22       14.65      8.97 o 
   0  16   1       27.12       22.81      9.78 o 
   1  16   1       48.74       45.90     11.15 o 
   2  16   1        0.27       11.73     10.07 o 
   3  16   1       65.13       48.45     16.55 o 
   4  16   1        1.36       13.83      9.66 o 
   5  16   1      215.77      210.97     38.14 o 
   6  16   1       47.89       62.51     15.61 o 
   7  16   1       37.12       31.19     13.79 o 
   1  17   1       12.10       10.66     11.82 o 
   2  17   1        0.07        5.05      9.72 o 
   3  17   1        9.15       27.63     11.73 o 
   4  17   1       28.53       16.57      9.62 o 
   5  17   1       12.18       14.38     10.13 o 
   0   0   2       84.97       77.12      8.12 o 
   1   0   2     7582.87     6787.73     79.68 o 
   2   0   2     5087.11     4347.65     58.52 o 
   3   0   2      489.83      418.50     13.38 o 
   4   0   2    45442.58    51311.18    172.35 o 
   5   0   2     5260.09     4770.70     60.59 o 
   6   0   2        3.46        2.07      2.79 o 
   7   0   2     1390.02     1200.44     15.63 o 
   8   0   2     9418.54     9164.69    139.84 o 
   9   0   2      615.32      659.85     18.08 o 
  10   0   2      713.06      824.70     34.07 o 
  11   0   2      664.67      679.02     20.40 o 
  12   0   2      149.45      148.06     33.40 o 
  13   0   2      224.34      265.99     21.32 o 
  14   0   2       13.76       23.27     12.74 o 
  15   0   2        7.31        9.05      7.08 o 
  16   0   2       34.73       34.07     23.31 o 
   1   1   2     8188.04     7524.69     52.47 o 
   2   1   2      244.96      248.12      3.00 o 
   3   1   2    27113.91    29726.42    260.07 o 
   4   1   2    14469.35    13945.92     65.31 o 
   5   1   2     5829.78     5364.21     43.41 o 
   6   1   2      834.07      891.04      9.24 o 
   7   1   2       50.08       34.55      3.94 o 
   8   1   2     8158.23     8866.00    109.95 o 
   9   1   2     1176.44     1183.03     13.34 o 
  10   1   2       55.88       60.14      9.17 o 
  11   1   2      453.46      428.63     17.74 o 
  12   1   2      288.18      289.78     15.43 o 
  13   1   2        0.02        5.96      6.04 o 
  14   1   2        9.34        8.36      5.86 o 
  15   1   2       14.82       15.76      6.26 o 
  16   1   2        0.32        7.94      7.82 o 
  17   1   2       68.92       55.95     35.66 o 
   0   2   2     3843.73     3124.83     23.00 o 
   1   2   2     2537.36     2120.79     17.69 o 
   2   2   2       59.65       55.71      2.29 o 
   3   2   2     1606.78     1421.59     13.95 o 
   4   2   2     2187.56     1984.40     29.88 o 
   5   2   2       71.44       72.51      3.48 o 
   6   2   2       46.26       40.76      4.07 o 
   7   2   2        7.34        4.86      2.85 o 
   8   2   2     1102.27     1088.11      9.20 o 
   9   2   2      863.72      854.38      9.40 o 
  10   2   2      430.45      446.55      7.61 o 
  11   2   2      244.76      241.39      8.99 o 
  12   2   2      360.38      353.80     14.05 o 
  13   2   2      139.71      118.40     17.58 o 
  14   2   2      163.04      140.75     32.08 o 
  15   2   2        2.83        8.20     13.71 o 
  16   2   2        0.35       12.48     13.84 o 
  17   2   2        5.15      -13.82     14.28 o 
   1   3   2     2611.87     2103.74     16.46 o 
   2   3   2    12866.65    11893.64     85.25 o 
   3   3   2    32807.01    35245.94    368.17 o 
   4   3   2      451.86      431.32      3.90 o 
   5   3   2      162.56      150.36      2.36 o 
   6   3   2      169.32      139.68      3.25 o 
   7   3   2     1873.98     1659.43     19.81 o 
   8   3   2      434.37      392.07      5.19 o 
   9   3   2      760.70      786.21      9.76 o 
  10   3   2       29.47       27.60      4.69 o 
  11   3   2       39.51       30.03      5.01 o 
  12   3   2      618.98      686.26     20.35 o 
  13   3   2      458.86      500.04     13.11 o 
  14   3   2        9.79       17.67      7.91 o 
  15   3   2        8.13       15.79     12.74 o 
  16   3   2        3.42       14.50     10.88 o 
  17   3   2       55.38       39.82     10.81 o 
   1   4   2     4456.33     3896.36     25.37 o 
   2   4   2     4773.56     4253.08     33.38 o 
   3   4   2       58.78       65.41      3.59 o 
   4   4   2     1993.01     1769.71     12.61 o 
   5   4   2     4167.59     3660.13     58.10 o 
   6   4   2     8976.35     8596.22    105.69 o 
   7   4   2      517.29      524.42      4.51 o 
   8   4   2       22.54       24.31      3.31 o 
   9   4   2     1331.42     1277.18     13.69 o 
  10   4   2     3323.15     3491.42     34.30 o 
  11   4   2      575.45      580.05     16.93 o 
  12   4   2      816.58      788.01     14.59 o 
  13   4   2      415.69      429.56     20.48 o 
  14   4   2      378.96      419.39     27.46 o 
  15   4   2       31.23       27.79     11.36 o 
  16   4   2       36.86       43.55     18.41 o 
  17   4   2        4.30        4.89     14.88 o 
   1   5   2     2510.69     2139.14     10.53 o 
   2   5   2     3662.24     3274.62     26.58 o 
   3   5   2    18840.84    17964.97    116.75 o 
   4   5   2     1543.19     1476.04     17.26 o 
   5   5   2      112.62       99.15      4.30 o 
   6   5   2      490.63      483.32      6.30 o 
   7   5   2     2778.23     2400.50     25.99 o 
   8   5   2     1265.08     1189.92     18.17 o 
   9   5   2      125.07      108.32      6.38 o 
  10   5   2        0.85        7.42      4.73 o 
  11   5   2      293.64      258.04     14.07 o 
  12   5   2      275.64      304.29     19.17 o 
  13   5   2      576.68      689.86     20.89 o 
  14   5   2        4.41       10.69      9.92 o 
  15   5   2        1.33       18.91      7.34 o 
  16   5   2        3.57        3.96     12.79 o 
  17   5   2       28.20       39.47     15.65 o 
   0   6   2     4355.71     4248.29     66.14 o 
   1   6   2     4344.89     4273.89     37.41 o 
   2   6   2      588.29      601.74      5.43 o 
   3   6   2      495.36      505.87      8.93 o 
   4   6   2     1937.29     1824.54     22.92 o 
   5   6   2     2379.86     2427.10     45.84 o 
   6   6   2     3068.91     3084.71     51.33 o 
   7   6   2      146.91      133.01      9.20 o 
   8   6   2      219.67      201.06     16.47 o 
   9   6   2      807.41      842.19     20.71 o 
  10   6   2      923.76     1042.12     24.01 o 
  11   6   2       46.58       40.91     11.06 o 
  12   6   2        5.61       15.98      6.92 o 
  13   6   2      308.99      338.96     32.54 o 
  14   6   2       88.94       75.71     15.77 o 
  15   6   2       24.90       30.76     14.13 o 
  16   6   2        2.45       14.06     11.35 o 
  17   6   2        0.07        8.72     10.89 o 
   1   7   2     2584.28     2679.76     18.16 o 
   2   7   2      242.70      186.42      4.69 o 
   3   7   2      382.62      417.78      5.37 o 
   4   7   2      647.73      613.61     10.72 o 
   5   7   2      207.63      224.81      4.30 o 
   6   7   2      437.91      474.41      8.56 o 
   7   7   2     2908.25     3200.18     43.72 o 
   8   7   2      418.43      421.29     25.19 o 
   9   7   2      109.14      139.79     19.53 o 
  10   7   2      383.80      377.58     24.17 o 
  11   7   2      672.68      718.43     18.75 o 
  12   7   2        0.60       12.85      6.17 o 
  13   7   2       30.66       37.19      9.71 o 
  14   7   2       14.56        8.96      9.37 o 
  15   7   2        3.00       11.19     10.15 o 
  16   7   2        0.41       11.07     10.53 o 
   0   8   2     1645.52     1799.85     35.53 o 
   1   8   2       99.50      110.76      8.62 o 
   2   8   2      339.95      357.55      6.57 o 
   3   8   2       21.11       15.05      3.04 o 
   4   8   2       19.08       22.86      3.74 o 
   5   8   2       93.17      109.29      7.21 o 
   6   8   2       76.79       69.35      7.55 o 
   7   8   2       91.84      107.06     13.03 o 
   8   8   2       54.44       56.61     12.72 o 
   9   8   2      199.11      194.47     27.86 o 
  10   8   2      191.19      190.22     25.19 o 
  11   8   2       76.37       77.11     16.57 o 
  12   8   2        2.89       17.55      9.89 o 
  13   8   2        1.02       10.24      7.09 o 
  14   8   2      106.72      105.51     19.25 o 
  15   8   2       31.53       25.57     10.56 o 
  16   8   2       65.23       44.05     20.23 o 
   1   9   2        0.08        0.88      3.32 o 
   2   9   2       37.85       34.57      3.61 o 
   3   9   2     1268.03     1252.59     13.31 o 
   4   9   2      270.81      282.38      6.45 o 
   5   9   2       34.69       21.00      6.40 o 
   6   9   2       83.43       89.30      5.21 o 
   7   9   2        5.27       11.35      6.54 o 
   8   9   2       31.96       32.86      7.57 o 
   9   9   2       19.12        9.64      7.06 o 
  10   9   2      163.58      153.70     24.09 o 
  11   9   2       13.61       23.50      8.48 o 
  12   9   2        0.74        7.40      8.53 o 
  13   9   2      114.56      122.73     22.76 o 
  14   9   2       13.83        9.37      9.78 o 
  15   9   2        0.46        7.88     12.72 o 
   0  10   2     1139.10     1024.48     21.29 o 
   1  10   2      128.53      127.22     14.32 o 
   2  10   2      173.49      157.50     10.26 o 
   3  10   2       29.73       27.99      3.94 o 
   4  10   2        8.92        6.22      3.05 o 
   5  10   2       15.54       11.67      3.31 o 
   6  10   2      120.63      120.55     15.28 o 
   7  10   2        1.33        6.48      6.26 o 
   8  10   2       57.64       59.25     11.22 o 
   9  10   2        2.09        0.99      7.21 o 
  10  10   2       12.35       -1.66      9.26 o 
  11  10   2       86.33       87.59     16.94 o 
  12  10   2       10.03       23.53      7.57 o 
  13  10   2        1.03       13.61      7.19 o 
  14  10   2       11.31       10.91     11.02 o 
  15  10   2       10.89       31.28     25.09 o 
   1  11   2      420.73      388.99     12.70 o 
   2  11   2       62.08       61.30     10.25 o 
   3  11   2        4.43        3.32      3.98 o 
   4  11   2        1.27       10.42      5.48 o 
   5  11   2        0.08        7.65      3.68 o 
   6  11   2        2.92        4.73      6.33 o 
   7  11   2       99.66       80.48     10.04 o 
   8  11   2        4.64        4.42      9.86 o 
   9  11   2       51.65       40.83     10.48 o 
  10  11   2        9.69        7.46      7.45 o 
  11  11   2       13.59       21.57     11.97 o 
  12  11   2       19.27       23.53      8.04 o 
  13  11   2        0.18        4.03     10.39 o 
  14  11   2        0.97       14.27     11.63 o 
   0  12   2      181.14      194.97     20.64 o 
   1  12   2       33.29       58.15      8.69 o 
   2  12   2      149.74      161.76     19.11 o 
   3  12   2      194.17      181.18     17.86 o 
   4  12   2      224.03      236.28     19.29 o 
   5  12   2      179.94      211.24     31.04 o 
   6  12   2      142.99      143.40     21.43 o 
   7  12   2        7.54       14.57      7.55 o 
   8  12   2      146.64      166.15     26.85 o 
   9  12   2       10.76        9.13      9.07 o 
  10  12   2      437.59      500.08     26.03 o 
  11  12   2        0.74        0.50     12.05 o 
  12  12   2        0.56        0.50     10.35 o 
  13  12   2        0.20        0.69      8.64 o 
   1  13   2       31.25       17.60      5.05 o 
   2  13   2       10.78        8.04      5.47 o 
   3  13   2      309.61      386.85     12.23 o 
   4  13   2      281.14      358.41     31.67 o 
   5  13   2       83.06       98.41     15.46 o 
   6  13   2        1.09       11.35      8.58 o 
   7  13   2       21.43       35.98     10.15 o 
   8  13   2       15.21       18.93      9.15 o 
   9  13   2       10.96       25.33      8.86 o 
  10  13   2        3.90       18.69     11.26 o 
  11  13   2        2.99        5.66     10.28 o 
  12  13   2       12.65       10.64      9.02 o 
   0  14   2     1266.28     1553.69     62.98 o 
   1  14   2       54.87       66.50      9.52 o 
   2  14   2      249.41      265.00     18.12 o 
   3  14   2       12.95       24.00      6.91 o 
   4  14   2      117.72      133.55     20.71 o 
   5  14   2      170.15      180.07     29.16 o 
   6  14   2      289.41      313.87     51.40 o 
   7  14   2       41.61       39.91     11.53 o 
   8  14   2        0.97       16.36      9.12 o 
   9  14   2        6.07       14.26      8.59 o 
  10  14   2       22.46       32.15     10.84 o 
  11  14   2        5.77       11.33      7.95 o 
   1  15   2      223.13      194.67     34.69 o 
   2  15   2       14.75       27.53     10.37 o 
   3  15   2      209.46      224.25     38.30 o 
   4  15   2        0.09        8.18      9.63 o 
   5  15   2       43.98       38.35      9.46 o 
   6  15   2        7.04       15.81     10.12 o 
   7  15   2       87.67       96.70     21.32 o 
   8  15   2        5.02       28.59     11.84 o 
   9  15   2       18.29       26.47      8.32 o 
   0  16   2        5.14       19.16     15.00 o 
   1  16   2       35.93       39.77     11.79 o 
   2  16   2       77.98       52.91     15.10 o 
   3  16   2       11.30       14.92      8.99 o 
   4  16   2        0.44       13.66      9.14 o 
   5  16   2        2.77       23.84     11.15 o 
   6  16   2       11.30       26.37     10.39 o 
   7  16   2        1.69       15.79     12.91 o 
   1  17   2        2.91       -2.08     13.94 o 
   2  17   2       18.38        3.67     10.24 o 
   3  17   2       61.46       49.47     18.02 o 
   4  17   2       63.03       40.44     16.44 o 
   5  17   2       31.69       39.68     13.37 o 
   1   1   3     1293.02     1098.33     11.75 o 
   2   1   3     5280.79     4514.09     34.91 o 
   3   1   3      124.97      125.22      2.23 o 
   4   1   3      131.98      134.27      4.32 o 
   5   1   3        2.34        3.94      2.07 o 
   6   1   3     6411.46     6245.14     52.36 o 
   7   1   3      150.76      164.66      4.30 o 
   8   1   3      228.23      233.48     10.17 o 
   9   1   3       24.63       27.30      4.87 o 
  10   1   3       27.15       17.32      4.77 o 
  11   1   3      103.72       87.78     13.34 o 
  12   1   3       95.25       88.05     14.02 o 
  13   1   3        0.08        5.91      6.76 o 
  14   1   3        5.44        6.14      5.38 o 
  15   1   3        5.79        4.67      7.22 o 
  16   1   3        0.10        3.38      8.96 o 
  17   1   3        0.12        3.83     19.86 o 
   0   2   3       45.89       49.67      6.29 o 
   1   2   3     4110.14     3713.40     24.74 o 
   2   2   3      752.70      704.11      5.45 o 
   3   2   3     1508.29     1394.84     14.43 o 
   4   2   3      702.90      687.26      5.41 o 
   5   2   3      569.97      503.55      4.56 o 
   6   2   3     3376.27     3366.05     49.91 o 
   7   2   3      421.47      329.95      4.80 o 
   8   2   3        6.65        9.94      2.94 o 
   9   2   3        0.16        4.28      2.38 o 
  10   2   3      567.00      582.44     10.55 o 
  11   2   3     3376.61     3823.57     59.39 o 
  12   2   3       60.77       49.78     10.56 o 
  13   2   3      243.66      205.99     14.20 o 
  14   2   3        0.08       -3.93      6.00 o 
  15   2   3       21.69        1.94     11.80 o 
  16   2   3      104.79       95.55     35.95 o 
  17   2   3       34.08       37.44     15.61 o 
   1   3   3     4896.27     4158.78     31.27 o 
   2   3   3     2121.81     1894.47     14.33 o 
   3   3   3     9295.44     8556.22     57.84 o 
   4   3   3     2688.51     2542.85     25.74 o 
   5   3   3      331.20      390.31      5.38 o 
   6   3   3     3346.42     3196.92     27.13 o 
   7   3   3      840.66      745.64      6.72 o 
   8   3   3      161.53      149.97      3.66 o 
   9   3   3      308.84      317.28      8.76 o 
  10   3   3       36.93       36.35      5.80 o 
  11   3   3      223.52      234.88     10.49 o 
  12   3   3        0.66        4.17      6.95 o 
  13   3   3      142.01      176.77     12.81 o 
  14   3   3        8.17       10.84      7.35 o 
  15   3   3        5.94       14.33     10.51 o 
  16   3   3        3.39       21.52     10.36 o 
  17   3   3        7.27        5.58      6.88 o 
   0   4   3     3888.53     3378.03     54.02 o 
   1   4   3      660.71      629.63      5.57 o 
   2   4   3     8133.58     7762.39     57.53 o 
   3   4   3      426.62      407.94      4.51 o 
   4   4   3        6.27        6.46      1.89 o 
   5   4   3     1259.83     1337.67     13.19 o 
   6   4   3      109.83      110.56      3.01 o 
   7   4   3       72.52       68.79      3.47 o 
   8   4   3      242.55      267.19      5.58 o 
   9   4   3        3.88        3.76      2.03 o 
  10   4   3      178.69      192.20      6.22 o 
  11   4   3      161.78      177.06      7.94 o 
  12   4   3      552.59      595.06     12.95 o 
  13   4   3        2.90        8.04      5.95 o 
  14   4   3       26.17       25.10      9.17 o 
  15   4   3       15.01       10.77     11.90 o 
  16   4   3       13.07       14.22      9.76 o 
  17   4   3        1.31        3.79     13.27 o 
   1   5   3      841.06      779.52      5.24 o 
   2   5   3     4597.88     4400.16     45.09 o 
   3   5   3     1182.21     1254.68      9.13 o 
   4   5   3      398.03      323.68      4.88 o 
   5   5   3     1021.91     1102.46     10.85 o 
   6   5   3      819.10      775.64      6.93 o 
   7   5   3      342.25      353.89      6.92 o 
   8   5   3     3119.08     3191.62     57.08 o 
   9   5   3        2.23        1.75      1.42 o 
  10   5   3        3.69        4.49      2.10 o 
  11   5   3      290.75      292.15     10.41 o 
  12   5   3      487.03      546.33     17.30 o 
  13   5   3       67.59       49.38      8.76 o 
  14   5   3       28.29       45.19     15.03 o 
  15   5   3        0.45        7.89     10.02 o 
  16   5   3        0.84       31.53     12.68 o 
  17   5   3        0.88        9.56      9.21 o 
   0   6   3     3068.82     3220.09     32.99 o 
   1   6   3        2.22        8.40      2.20 o 
   2   6   3      103.41      120.21      4.69 o 
   3   6   3     2954.30     2895.56     30.00 o 
   4   6   3       97.22      107.51      3.59 o 
   5   6   3      229.00      262.40      3.02 o 
   6   6   3      195.95      175.61      5.45 o 
   7   6   3        0.49        1.86      4.15 o 
   8   6   3      481.90      491.44     13.96 o 
   9   6   3       86.24      101.89      8.74 o 
  10   6   3      311.01      264.58      7.22 o 
  11   6   3      114.49      135.01     20.71 o 
  12   6   3        3.81       14.21      8.17 o 
  13   6   3        1.88        5.88      6.89 o 
  14   6   3      146.82      136.07     26.07 o 
  15   6   3        0.08       10.10     12.45 o 
  16   6   3        9.76       13.29     14.73 o 
  17   6   3       14.50       17.43     14.56 o 
   1   7   3       32.85       27.94      4.04 o 
   2   7   3     5652.76     5727.02     47.73 o 
   3   7   3     1106.05     1179.00     10.07 o 
   4   7   3     4647.78     4443.27     44.08 o 
   5   7   3      336.31      328.93      8.11 o 
   6   7   3      299.07      260.29      6.38 o 
   7   7   3        9.58        9.43      2.57 o 
   8   7   3     4568.62     4758.71    100.72 o 
   9   7   3       57.92       44.37      8.79 o 
  10   7   3      111.41      130.78     16.75 o 
  11   7   3       58.67       49.66     11.44 o 
  12   7   3      113.00      109.06     19.26 o 
  13   7   3        2.15        7.01      6.41 o 
  14   7   3       78.02       82.31     15.84 o 
  15   7   3        4.29        6.55      9.24 o 
  16   7   3        1.63       16.01     15.71 o 
   0   8   3     1029.82     1169.99     23.30 o 
   1   8   3     1505.04     1465.93     11.03 o 
   2   8   3      122.46      123.71      6.00 o 
   3   8   3      502.01      460.76      5.99 o 
   4   8   3        0.01        3.47      2.02 o 
   5   8   3      905.81      880.21     12.85 o 
   6   8   3      106.63      115.00      7.26 o 
   7   8   3      575.67      584.55      8.02 o 
   8   8   3      527.68      509.43     16.76 o 
   9   8   3      896.56      920.07     20.69 o 
  10   8   3      555.73      609.27     17.72 o 
  11   8   3      208.93      236.82     36.78 o 
  12   8   3      499.80      562.00     20.76 o 
  13   8   3        2.90       17.08      6.82 o 
  14   8   3       21.82       28.26     11.76 o 
  15   8   3       40.82       26.19     11.74 o 
  16   8   3       34.90       24.11     11.32 o 
   1   9   3      172.97      166.89     13.17 o 
   2   9   3       36.66       31.96      3.89 o 
   3   9   3      498.22      487.19      7.99 o 
   4   9   3        9.35       11.37      2.98 o 
   5   9   3       15.27       12.03      2.73 o 
   6   9   3      248.32      259.22     12.13 o 
   7   9   3       84.41       75.75      4.58 o 
   8   9   3       14.08       23.89      8.50 o 
   9   9   3        7.26       20.49      7.62 o 
  10   9   3        3.97        7.24      7.13 o 
  11   9   3       62.19       57.31     11.33 o 
  12   9   3      147.84      122.15     22.88 o 
  13   9   3       82.68       88.32     18.48 o 
  14   9   3        0.58       -6.37     13.24 o 
  15   9   3       22.29       25.40     19.86 o 
   0  10   3     1019.95     1044.43     22.14 o 
   1  10   3        8.47        3.44      6.25 o 
   2  10   3      393.75      369.85      9.17 o 
   3  10   3       21.50       21.03      3.77 o 
   4  10   3     1170.61     1178.77     14.82 o 
   5  10   3      193.64      177.22      6.08 o 
   6  10   3        3.52        6.07      3.62 o 
   7  10   3      319.08      335.46     20.33 o 
   8  10   3      646.29      692.05     19.15 o 
   9  10   3      583.75      633.19     19.09 o 
  10  10   3       53.98       55.16     12.35 o 
  11  10   3      174.83      170.50     22.39 o 
  12  10   3       29.68       27.83      7.81 o 
  13  10   3        0.55       17.26     11.96 o 
  14  10   3       13.16       15.05      9.15 o 
   1  11   3      645.65      622.32     12.00 o 
   2  11   3      145.08      169.24     12.10 o 
   3  11   3      365.65      340.60     10.50 o 
   4  11   3      668.39      685.41     13.85 o 
   5  11   3       49.41       26.34      5.62 o 
   6  11   3      319.63      369.01     27.77 o 
   7  11   3      141.57      165.70     22.22 o 
   8  11   3      401.48      465.39     28.88 o 
   9  11   3      187.30      194.82     27.21 o 
  10  11   3       15.72       15.91      7.92 o 
  11  11   3       78.86       68.99     17.37 o 
  12  11   3       44.91       39.93     12.77 o 
  13  11   3      188.23      192.76     46.91 o 
  14  11   3       17.69       34.87     10.10 o 
   0  12   3      919.12      975.03     23.41 o 
   1  12   3      223.64      229.35     13.82 o 
   2  12   3       71.45       57.06      7.94 o 
   3  12   3      107.21       88.36     10.19 o 
   4  12   3      297.03      304.61     14.45 o 
   5  12   3      497.30      533.81     24.38 o 
   6  12   3        0.44       12.98      7.77 o 
   7  12   3       64.15       83.13     14.73 o 
   8  12   3       51.44       37.56     10.34 o 
   9  12   3       50.03       53.45      9.27 o 
  10  12   3        4.44       16.31      9.84 o 
  11  12   3       73.52       68.74     17.52 o 
  12  12   3       26.70       20.11      9.66 o 
  13  12   3       18.69       19.04     11.57 o 
   1  13   3       74.08       85.48     11.21 o 
   2  13   3       51.59       35.06      7.92 o 
   3  13   3       15.77       20.16      6.89 o 
   4  13   3       46.51       39.29      9.36 o 
   5  13   3       24.81       28.93     11.19 o 
   6  13   3        1.62        4.13     11.11 o 
   7  13   3       13.77       13.62     11.84 o 
   8  13   3       23.84       17.68     10.54 o 
   9  13   3       33.65       40.12     10.49 o 
  10  13   3        3.18       12.40      8.24 o 
  11  13   3       28.34       24.76      7.29 o 
  12  13   3       26.06       21.75     10.38 o 
   0  14   3        0.02       14.38      7.47 o 
   1  14   3        0.09        2.73      5.27 o 
   2  14   3        7.14        8.75      5.56 o 
   3  14   3       44.95       45.46     10.61 o 
   4  14   3        4.61        2.04      8.18 o 
   5  14   3        0.80       21.12      9.92 o 
   6  14   3        0.04        7.02      7.84 o 
   7  14   3       12.94       14.67      6.50 o 
   8  14   3        5.43        9.25     12.16 o 
   9  14   3       41.89       41.84     12.67 o 
  10  14   3        1.17       20.30     11.06 o 
  11  14   3        9.79       19.81     12.50 o 
   1  15   3       16.93       17.95      6.36 o 
   2  15   3       74.84       97.43     19.40 o 
   3  15   3        4.72        7.82      7.91 o 
   4  15   3       89.32       70.62     13.16 o 
   5  15   3       54.29       35.25     10.76 o 
   6  15   3      169.76      183.85     47.44 o 
   7  15   3      179.66      167.88     40.58 o 
   8  15   3      106.28       91.56     18.13 o 
   9  15   3       25.08       24.96      8.90 o 
   0  16   3      208.30      213.72     89.16 o 
   1  16   3       82.86       76.97     16.30 o 
   2  16   3       26.67       24.14      8.12 o 
   3  16   3       43.79       35.99     10.26 o 
   4  16   3        5.24        6.94      9.59 o 
   5  16   3      205.27      165.79     34.56 o 
   6  16   3       91.49      100.55     19.91 o 
   7  16   3       17.18       21.02      8.00 o 
   1  17   3        0.01        6.67     15.15 o 
   2  17   3       25.99       33.56     10.52 o 
   3  17   3        4.77       15.89      7.70 o 
   4  17   3        9.21       22.13      9.04 o 
   0   0   4    37791.52    39599.18   1038.97 o 
   1   0   4    31164.21    33013.70    344.81 o 
   2   0   4    18563.85    18050.09    207.48 o 
   3   0   4    42377.63    47837.14    493.37 o 
   4   0   4    18653.79    18495.45    167.67 o 
   5   0   4     1372.19     1258.88     14.70 o 
   6   0   4     1730.90     1724.95     23.55 o 
   7   0   4     1062.31     1208.94     21.96 o 
   8   0   4      478.17      479.73     22.44 o 
   9   0   4      814.95      778.44     24.60 o 
  10   0   4     2056.46     2279.10     82.15 o 
  11   0   4        9.69       11.44      8.52 o 
  12   0   4     1647.60     1722.26     70.91 o 
  13   0   4       13.15        1.34      9.90 o 
  14   0   4      137.96      118.97     33.52 o 
  15   0   4       52.32       40.12     19.38 o 
  16   0   4       17.38       50.87     34.42 o 
   1   1   4    21307.80    22039.44    180.71 o 
   2   1   4    38753.78    42826.36    411.23 o 
   3   1   4    25966.69    26952.07    145.18 o 
   4   1   4     8170.25     7595.75     63.16 o 
   5   1   4     1589.52     1489.08     10.20 o 
   6   1   4     3918.87     3765.99     38.14 o 
   7   1   4        4.02       30.35      3.72 o 
   8   1   4     8656.56     8618.01    129.09 o 
   9   1   4     1056.66     1025.95     13.08 o 
  10   1   4      137.83      138.38      7.97 o 
  11   1   4       66.95       55.15      9.43 o 
  12   1   4     1862.49     1987.55     38.16 o 
  13   1   4      294.28      314.20     20.40 o 
  14   1   4      349.41      437.86     13.50 o 
  15   1   4       21.47       12.56      6.39 o 
  16   1   4      145.04       97.49     33.29 o 
   0   2   4      610.00      660.51     10.88 o 
   1   2   4    32403.62    34283.80    213.94 o 
   2   2   4      405.59      398.45      3.61 o 
   3   2   4     1619.88     1541.14     12.41 o 
   4   2   4     3623.04     3296.83     23.87 o 
   5   2   4     3632.03     3536.87     39.14 o 
   6   2   4      858.31      860.32      7.01 o 
   7   2   4      428.87      370.58      6.36 o 
   8   2   4      705.96      680.71      8.29 o 
   9   2   4      229.20      217.77      5.74 o 
  10   2   4       45.62       42.80      6.15 o 
  11   2   4        0.67       12.19      4.23 o 
  12   2   4      210.58      229.00     11.33 o 
  13   2   4       57.42       50.16      8.75 o 
  14   2   4       94.78      103.20     16.74 o 
  15   2   4       84.42       79.70     16.53 o 
  16   2   4       30.28       28.10     10.16 o 
  17   2   4        0.85        3.01     13.10 o 
   1   3   4     2814.09     2638.71     34.82 o 
   2   3   4     1829.85     1805.93      9.74 o 
   3   3   4      108.70      122.35      2.39 o 
   4   3   4     3528.00     3306.14     31.60 o 
   5   3   4      198.09      196.56      3.82 o 
   6   3   4     1552.94     1669.49     14.61 o 
   7   3   4       70.29       69.46      7.86 o 
   8   3   4       11.99       11.92      2.65 o 
   9   3   4      753.25      820.67      9.71 o 
  10   3   4      219.63      222.06      5.99 o 
  11   3   4        7.21        7.59      4.74 o 
  12   3   4       40.46       42.63      7.46 o 
  13   3   4       80.81       79.13     12.98 o 
  14   3   4        0.67        7.11      4.78 o 
  15   3   4        0.02       10.58      7.29 o 
  16   3   4       43.91       29.29     15.11 o 
  17   3   4        0.67        9.79      8.83 o 
   0   4   4    25408.91    26602.75    206.68 o 
   1   4   4      900.70      840.45      7.70 o 
   2   4   4      362.11      366.33      3.58 o 
   3   4   4       48.06       65.79      3.90 o 
   4   4   4       42.64       52.28      5.07 o 
   5   4   4     3204.53     3152.99     28.78 o 
   6   4   4     1180.07     1192.16     12.38 o 
   7   4   4       73.31       81.94      4.68 o 
   8   4   4     1310.48     1350.16     12.69 o 
   9   4   4      807.14      812.24      9.92 o 
  10   4   4      139.03      137.82      4.76 o 
  11   4   4      217.16      186.55      8.33 o 
  12   4   4       17.56       16.91      5.13 o 
  13   4   4       18.99       13.41      5.03 o 
  14   4   4       94.17       80.50     16.42 o 
  15   4   4       59.49       49.91     17.07 o 
  16   4   4      117.17       79.94     24.55 o 
  17   4   4        4.80       26.06     12.93 o 
   1   5   4      550.24      546.56      4.75 o 
   2   5   4       75.02       77.73      4.42 o 
   3   5   4      794.40      852.61      6.40 o 
   4   5   4     2145.20     2159.46     19.66 o 
   5   5   4       19.42       16.13      2.58 o 
   6   5   4      247.79      265.62      4.88 o 
   7   5   4       15.96       15.31      2.42 o 
   8   5   4      440.48      458.58      6.31 o 
   9   5   4       24.19       23.35      3.35 o 
  10   5   4       25.39       29.13      4.41 o 
  11   5   4       29.43       27.28      6.43 o 
  12   5   4        5.87        3.04      4.50 o 
  13   5   4      220.24      230.02     41.20 o 
  14   5   4        0.00        3.83      9.21 o 
  15   5   4        7.49       -0.63     12.16 o 
  16   5   4       19.41       11.96     10.67 o 
  17   5   4        2.07       13.03     11.63 o 
   0   6   4     4757.18     4727.08     99.29 o 
   1   6   4     2171.61     2211.47     15.38 o 
   2   6   4       64.87       68.55      6.69 o 
   3   6   4     3177.52     3216.89     29.16 o 
   4   6   4      175.56      148.70      4.36 o 
   5   6   4      162.28      130.94      3.98 o 
   6   6   4       55.62       49.99      2.81 o 
   7   6   4      475.54      451.26      5.73 o 
   8   6   4       93.66       94.58      6.15 o 
   9   6   4      811.04      828.24     14.66 o 
  10   6   4        1.52        4.56      3.21 o 
  11   6   4      580.03      574.42     15.94 o 
  12   6   4      152.64      141.50     23.88 o 
  13   6   4       14.59        8.25     10.96 o 
  14   6   4        0.06       11.88      9.61 o 
  15   6   4      106.33       85.67     26.99 o 
  16   6   4        4.96       11.44     23.62 o 
   1   7   4      860.88      970.66      9.14 o 
   2   7   4     2061.00     1962.45     17.39 o 
   3   7   4     1639.46     1582.67     16.02 o 
   4   7   4      172.74      144.11      8.01 o 
   5   7   4        7.39       10.34      2.16 o 
   6   7   4      245.54      240.20      7.06 o 
   7   7   4       51.55       44.84      6.24 o 
   8   7   4       92.58       93.00      6.19 o 
   9   7   4       92.67       96.31      8.92 o 
  10   7   4        4.27        0.93      6.10 o 
  11   7   4       10.85       11.72      7.47 o 
  12   7   4       29.27       27.12      7.65 o 
  13   7   4       41.29       50.08     14.42 o 
  14   7   4        6.13       13.84     11.25 o 
  15   7   4        2.42       19.29     14.69 o 
  16   7   4       32.87       24.92     13.79 o 
   0   8   4     5762.93     5634.94     59.25 o 
   1   8   4     3202.82     3312.20     32.43 o 
   2   8   4       18.22       17.70      3.01 o 
   3   8   4        6.99        9.03      2.33 o 
   4   8   4      849.46      851.29      9.30 o 
   5   8   4      456.72      457.03      8.42 o 
   6   8   4      474.77      466.34      9.45 o 
   7   8   4      425.29      436.67      9.44 o 
   8   8   4       27.40       16.01      4.36 o 
   9   8   4       13.44       19.12      7.07 o 
  10   8   4      968.99     1066.41     22.27 o 
  11   8   4      355.40      403.90     20.44 o 
  12   8   4      107.54       92.91     14.88 o 
  13   8   4        0.48       11.64      8.71 o 
  14   8   4       17.73       24.94     11.56 o 
  15   8   4      273.36      228.46     58.38 o 
  16   8   4       17.35       41.04     18.78 o 
   1   9   4        6.76       12.44      4.31 o 
   2   9   4     3036.99     3290.30     31.52 o 
   3   9   4      286.36      281.86      6.35 o 
   4   9   4     1120.94     1174.45     11.60 o 
   5   9   4        8.98       10.58      2.23 o 
   6   9   4     1000.84      972.39     18.22 o 
   7   9   4       10.31       13.57      7.34 o 
   8   9   4      146.29      145.07     17.53 o 
   9   9   4        6.22       15.54      7.85 o 
  10   9   4      111.76      113.95     16.91 o 
  11   9   4       12.32        8.01      5.48 o 
  12   9   4       33.91       31.18      8.82 o 
  13   9   4       90.66       92.85     21.09 o 
  14   9   4        1.42        8.52      9.14 o 
  15   9   4        0.62       14.67     10.89 o 
   0  10   4     4609.04     5163.09     67.10 o 
   1  10   4     2376.58     2573.21     28.00 o 
   2  10   4        0.69        4.02      4.00 o 
   3  10   4        0.04        6.00      3.43 o 
   4  10   4      152.30      142.23      7.47 o 
   5  10   4      834.85      942.53     20.56 o 
   6  10   4      665.86      682.65     17.95 o 
   7  10   4      122.66      175.83     21.94 o 
   8  10   4        4.37       11.77      8.87 o 
   9  10   4        6.86        2.50      8.72 o 
  10  10   4       99.35      114.15     21.28 o 
  11  10   4       18.45       26.72      9.04 o 
  12  10   4        9.91       10.53      6.72 o 
  13  10   4       32.74       30.29      9.86 o 
  14  10   4       42.19       33.65     14.79 o 
   1  11   4     1192.21     1276.94     18.17 o 
   2  11   4      684.98      775.79     13.97 o 
   3  11   4       27.29       32.01      6.07 o 
   4  11   4      171.49      178.66     10.51 o 
   5  11   4      153.86      146.57      9.13 o 
   6  11   4      280.52      266.11     22.41 o 
   7  11   4      200.58      214.72     31.18 o 
   8  11   4       22.81       21.74      7.04 o 
   9  11   4       24.92       41.79     11.37 o 
  10  11   4        1.95       15.06      9.58 o 
  11  11   4       45.48       30.74     11.29 o 
  12  11   4       57.69       66.05     14.73 o 
  13  11   4       26.23       22.13     11.71 o 
   0  12   4        0.00       10.45      7.45 o 
   1  12   4        5.46        9.26      4.89 o 
   2  12   4       48.45       58.40     10.94 o 
   3  12   4      143.53      139.61     16.44 o 
   4  12   4      148.05      150.88     16.79 o 
   5  12   4       60.11       91.45     14.46 o 
   6  12   4      149.70      153.39     20.33 o 
   7  12   4      284.35      241.24     33.43 o 
   8  12   4        1.43       11.67      6.36 o 
   9  12   4        2.28       23.62      8.20 o 
  10  12   4      154.22      134.73     27.11 o 
  11  12   4       25.60       25.57      7.08 o 
  12  12   4        6.26        6.08     11.48 o 
  13  12   4       15.48       30.33     10.87 o 
   1  13   4        6.13        6.26      5.49 o 
   2  13   4       44.16       39.87      6.87 o 
   3  13   4      946.93      953.02     18.13 o 
   4  13   4      298.47      331.56     17.22 o 
   5  13   4       37.35       31.64     11.23 o 
   6  13   4      140.69      152.47     23.55 o 
   7  13   4        0.02       12.75      7.30 o 
   8  13   4        5.12        8.56      8.07 o 
   9  13   4       16.57       12.24      9.04 o 
  10  13   4        6.36       22.98      7.41 o 
  11  13   4       21.51       32.62      9.79 o 
  12  13   4       12.23       16.03     12.07 o 
   0  14   4       82.29       79.52     20.88 o 
   1  14   4       50.73       34.72      8.49 o 
   2  14   4       76.43       70.43     13.71 o 
   3  14   4        0.51        5.59      6.40 o 
   4  14   4       24.17       17.70      7.60 o 
   5  14   4       48.56       34.38     13.19 o 
   6  14   4        3.21       15.97      6.95 o 
   7  14   4      146.67      141.61     25.30 o 
   8  14   4        0.79       -4.38     10.55 o 
   9  14   4       30.34       26.53     11.83 o 
  10  14   4        3.78        7.91      8.14 o 
   1  15   4       66.50       39.14      9.73 o 
   2  15   4        1.31        4.58      9.86 o 
   3  15   4      284.95      236.41     38.70 o 
   4  15   4        1.18       20.75      8.73 o 
   5  15   4       85.61       89.24     15.99 o 
   6  15   4       15.84       28.97     10.70 o 
   7  15   4        8.81       12.06      8.60 o 
   8  15   4        6.18       10.77     10.22 o 
   9  15   4       43.95       22.03      8.80 o 
   0  16   4      114.54       92.85     23.64 o 
   1  16   4       85.12       84.77     20.84 o 
   2  16   4      102.32       98.90     20.17 o 
   3  16   4        0.16       28.18     10.84 o 
   4  16   4        9.78       17.08     10.30 o 
   5  16   4       22.55       24.80      9.82 o 
   6  16   4        0.71       18.95     12.83 o 
   7  16   4       38.84       27.75     10.40 o 
   1  17   4       16.75       19.79     12.63 o 
   2  17   4       63.89       58.79     13.83 o 
   3  17   4        1.82        7.26      8.34 o 
   4  17   4      176.61      173.08     41.26 o 
   1   1   5      200.28      190.14      3.23 o 
   2   1   5     2899.58     2772.13     19.64 o 
   3   1   5      251.46      233.09      3.47 o 
   4   1   5      951.78      866.66      8.78 o 
   5   1   5      934.91      892.97      8.14 o 
   6   1   5      596.65      720.25     11.01 o 
   7   1   5      509.52      485.70      8.09 o 
   8   1   5      652.08      694.52     12.69 o 
   9   1   5      533.61      560.22     11.79 o 
  10   1   5      369.55      395.06      9.84 o 
  11   1   5      117.21      117.60     16.70 o 
  12   1   5      269.89      306.30     13.74 o 
  13   1   5      152.12      141.19     22.74 o 
  14   1   5       89.97       80.71     13.80 o 
  15   1   5        5.57       11.84      7.49 o 
  16   1   5        5.49        8.49      9.59 o 
  17   1   5        2.45       18.27     18.39 o 
   0   2   5    40917.07    45796.89    485.50 o 
   1   2   5     1445.79     1241.63      6.48 o 
   2   2   5     1288.64     1239.01      9.35 o 
   3   2   5     2381.36     2315.70     18.83 o 
   4   2   5     1709.71     1532.66     13.83 o 
   5   2   5     2521.56     2295.84     19.88 o 
   6   2   5     2224.06     2243.95     24.74 o 
   7   2   5       43.06       51.85      2.86 o 
   8   2   5       35.89       45.26      5.63 o 
   9   2   5      407.11      413.02      7.35 o 
  10   2   5      526.98      565.29     10.64 o 
  11   2   5       72.41       80.26     11.61 o 
  12   2   5       92.56       73.85     10.67 o 
  13   2   5        0.60        4.77      5.15 o 
  14   2   5        5.92       11.79      4.90 o 
  15   2   5       25.79       17.56      8.54 o 
  16   2   5       71.44       65.98     26.48 o 
  17   2   5        0.50        7.24      9.11 o 
   1   3   5      281.03      237.59      3.78 o 
   2   3   5     3885.99     3722.36     41.30 o 
   3   3   5        0.86        4.45      1.69 o 
   4   3   5      233.62      268.32      5.59 o 
   5   3   5     1608.24     1653.70     12.57 o 
   6   3   5     1202.51     1329.45     11.94 o 
   7   3   5       11.98       16.77      2.83 o 
   8   3   5     1332.34     1390.06     14.01 o 
   9   3   5      666.53      662.83      9.64 o 
  10   3   5       43.27       33.28      5.01 o 
  11   3   5      141.78      126.97     16.39 o 
  12   3   5      561.29      670.18     13.21 o 
  13   3   5       48.29       51.97      9.33 o 
  14   3   5       28.40       25.45      8.28 o 
  15   3   5        0.80       11.38     12.14 o 
  16   3   5       23.80       38.46     17.90 o 
  17   3   5        6.61       18.45      9.25 o 
   0   4   5      925.99     1036.33     10.75 o 
   1   4   5     1869.84     1892.14      9.76 o 
   2   4   5     1790.67     1807.21      8.75 o 
   3   4   5        5.85        8.22      2.28 o 
   4   4   5     2388.51     2139.79     18.25 o 
   5   4   5     3206.59     3376.44     35.43 o 
   6   4   5       56.17       68.75      6.37 o 
   7   4   5      120.05      111.81      4.15 o 
   8   4   5       40.51       34.46      4.13 o 
   9   4   5      120.30      122.45      5.32 o 
  10   4   5     1175.74     1249.54     16.19 o 
  11   4   5       22.79       24.46      6.38 o 
  12   4   5      266.61      270.94     15.19 o 
  13   4   5        2.41        2.29      6.18 o 
  14   4   5      144.77      134.24     31.44 o 
  15   4   5       37.27       37.38     16.85 o 
  16   4   5       99.75       78.12     22.85 o 
  17   4   5        8.21       16.12      9.30 o 
   1   5   5       63.90       57.70      5.10 o 
   2   5   5      566.24      630.84      9.03 o 
   3   5   5       71.34       61.68      6.15 o 
   4   5   5     1721.35     1776.89     19.88 o 
   5   5   5       66.48       67.90      6.73 o 
   6   5   5       31.39       41.84      5.07 o 
   7   5   5      468.79      460.93      7.52 o 
   8   5   5       85.88       93.07      5.40 o 
   9   5   5       65.33       55.63      6.46 o 
  10   5   5      186.27      188.90      6.49 o 
  11   5   5      332.82      339.75      8.89 o 
  12   5   5       68.67       70.80     14.11 o 
  13   5   5      145.80      138.01     25.70 o 
  14   5   5       26.92       29.94     11.59 o 
  15   5   5       10.94       17.79     10.68 o 
  16   5   5        1.33       16.78     12.29 o 
  17   5   5       14.66       20.24     12.64 o 
   0   6   5     1423.54     1390.46     21.68 o 
   1   6   5      281.38      316.07      6.36 o 
   2   6   5      676.69      751.92     11.47 o 
   3   6   5        0.22        4.39      2.26 o 
   4   6   5      383.29      365.79      5.00 o 
   5   6   5        9.13        5.82      2.58 o 
   6   6   5     1684.87     1687.62     19.28 o 
   7   6   5       55.40       53.41      6.26 o 
   8   6   5      770.34      737.83     10.34 o 
   9   6   5       56.89       54.62      4.25 o 
  10   6   5      303.49      303.95     11.42 o 
  11   6   5       18.54       16.02      6.36 o 
  12   6   5       39.41       39.77     12.77 o 
  13   6   5       22.15       15.29     10.10 o 
  14   6   5       64.07       59.64     17.87 o 
  15   6   5        3.88        8.75     11.89 o 
  16   6   5       22.01       12.81     15.06 o 
   1   7   5        0.14        4.01      3.87 o 
   2   7   5     1235.43     1250.44     12.90 o 
   3   7   5     1725.59     1685.84     13.48 o 
   4   7   5       17.54       16.63      2.49 o 
   5   7   5      355.63      386.43      5.72 o 
   6   7   5       49.03       45.86      5.18 o 
   7   7   5      767.73      810.91      8.92 o 
   8   7   5       28.86       28.24      5.43 o 
   9   7   5      209.90      202.30      8.92 o 
  10   7   5        1.92        7.54      3.28 o 
  11   7   5      233.17      236.23     33.56 o 
  12   7   5       51.22       37.03     14.17 o 
  13   7   5      258.59      259.12     50.63 o 
  14   7   5        3.42       15.82      7.04 o 
  15   7   5        2.81        3.26     12.41 o 
  16   7   5        0.03        2.85     10.42 o 
   0   8   5     1273.39     1334.65     26.83 o 
   1   8   5        4.45        9.76      5.86 o 
   2   8   5      173.41      198.35      8.41 o 
   3   8   5       69.51       76.37      7.79 o 
   4   8   5     1037.99     1015.14     11.37 o 
   5   8   5       41.84       43.81      4.96 o 
   6   8   5      144.14      143.59      4.45 o 
   7   8   5       61.97       68.80     10.07 o 
   8   8   5      620.23      614.06     14.90 o 
   9   8   5       52.35       48.18      8.66 o 
  10   8   5      390.69      441.84     16.93 o 
  11   8   5       93.40       90.40     13.70 o 
  12   8   5       95.38       81.81     21.64 o 
  13   8   5       14.80       26.03      9.64 o 
  14   8   5        1.48       23.99      8.74 o 
  15   8   5        7.03       17.24      7.98 o 
   1   9   5     1189.14     1203.63     21.13 o 
   2   9   5      150.69      151.58     10.03 o 
   3   9   5      182.98      168.71     11.02 o 
   4   9   5      652.51      641.17      8.78 o 
   5   9   5      576.15      572.85     10.64 o 
   6   9   5        5.87        3.51      2.34 o 
   7   9   5      302.40      278.07      9.93 o 
   8   9   5      242.81      278.70     25.60 o 
   9   9   5      266.18      262.13     27.79 o 
  10   9   5       46.20       52.21     11.13 o 
  11   9   5       76.80       55.29     13.22 o 
  12   9   5       35.49       25.29      9.54 o 
  13   9   5        1.22        1.09      9.96 o 
  14   9   5       23.28       18.32     10.54 o 
  15   9   5        2.11        4.58     13.33 o 
   0  10   5        2.33       12.02      8.05 o 
   1  10   5      488.18      461.73     13.28 o 
   2  10   5      485.91      479.55     11.60 o 
   3  10   5      460.15      498.39      9.99 o 
   4  10   5      126.27      126.49      8.91 o 
   5  10   5     1423.88     1475.03     17.42 o 
   6  10   5      102.18      108.42     12.06 o 
   7  10   5     1036.13     1035.13     26.52 o 
   8  10   5       89.95       98.48     17.89 o 
   9  10   5       90.78       80.47     14.87 o 
  10  10   5       87.76       89.80     17.39 o 
  11  10   5      350.04      403.16     25.28 o 
  12  10   5       35.45       27.12      9.44 o 
  13  10   5        4.50        1.65      9.70 o 
  14  10   5       21.70       41.50     17.78 o 
   1  11   5      596.61      590.81     13.67 o 
   2  11   5       18.56        6.45      6.66 o 
   3  11   5      914.56      962.85     14.71 o 
   4  11   5       34.92       36.69      6.07 o 
   5  11   5      642.63      715.40     13.34 o 
   6  11   5      149.30      144.68     17.35 o 
   7  11   5      876.88      938.42     24.04 o 
   8  11   5      103.81       98.56     18.19 o 
   9  11   5       18.42       26.02      7.93 o 
  10  11   5       62.84       45.13     11.02 o 
  11  11   5       28.02       16.23     13.27 o 
  12  11   5       23.34       33.55      9.98 o 
  13  11   5       12.69        4.35     18.52 o 
   0  12   5      243.69      244.64     25.38 o 
   1  12   5      147.79      140.33     14.97 o 
   2  12   5       72.78       64.24      9.88 o 
   3  12   5        1.63        6.87      3.97 o 
   4  12   5      274.62      292.04     14.47 o 
   5  12   5      582.57      571.17     20.01 o 
   6  12   5      162.58      163.29     22.41 o 
   7  12   5      119.99      111.73     17.12 o 
   8  12   5       26.56       27.55      8.30 o 
   9  12   5      175.11      142.91     23.63 o 
  10  12   5      164.46      136.22     26.21 o 
  11  12   5       66.76       53.49     15.80 o 
  12  12   5       40.92       43.47     14.20 o 
   1  13   5       21.37       20.43      5.00 o 
   2  13   5       98.52       63.83      9.67 o 
   3  13   5       62.95       49.77      9.34 o 
   4  13   5      152.13      134.32     17.04 o 
   5  13   5       21.87       18.58      9.54 o 
   6  13   5       92.08       85.78     15.38 o 
   7  13   5        6.16       16.89      7.45 o 
   8  13   5      301.85      294.99     30.99 o 
   9  13   5       56.51       61.59     12.80 o 
  10  13   5        5.36       10.77      7.59 o 
  11  13   5        0.25        9.06     12.37 o 
   0  14   5       58.12       57.36     12.16 o 
   1  14   5       62.97       54.19     10.86 o 
   2  14   5       12.20       14.93      5.33 o 
   3  14   5       83.87       68.91     10.85 o 
   4  14   5        0.13        4.37      8.36 o 
   5  14   5        5.67       13.48      7.61 o 
   6  14   5       76.93       88.80     15.33 o 
   7  14   5        1.47        3.86      8.68 o 
   8  14   5       24.67       17.64      7.32 o 
   9  14   5       15.80       24.23      8.40 o 
  10  14   5       30.64       38.45     14.66 o 
   1  15   5        1.19        7.44      9.47 o 
   2  15   5        0.05       17.33      7.42 o 
   3  15   5       13.55       21.97     10.33 o 
   4  15   5        0.41        9.39      7.84 o 
   5  15   5       87.72       82.62     16.84 o 
   6  15   5        1.17       18.40      7.74 o 
   7  15   5      182.14      176.78     33.06 o 
   8  15   5        0.71       11.95      9.30 o 
   0  16   5      152.84      147.03     39.40 o 
   1  16   5        8.56       10.93      8.32 o 
   2  16   5       92.57       99.02     19.91 o 
   3  16   5       28.22       25.45     12.39 o 
   4  16   5       49.86       68.88     15.99 o 
   5  16   5       23.42       23.10      8.74 o 
   6  16   5       76.54       75.12     21.02 o 
   1  17   5       22.37       28.70      9.30 o 
   2  17   5        0.19       13.03     12.15 o 
   3  17   5       81.65       69.47     18.56 o 
   0   0   6    17472.15    18281.89    271.34 o 
   1   0   6       22.05       24.40      4.22 o 
   2   0   6     1191.55     1093.17     13.96 o 
   3   0   6     2278.98     2165.43     16.12 o 
   4   0   6      251.21      269.27     22.28 o 
   5   0   6      362.35      284.89     18.50 o 
   6   0   6     4391.40     4480.88     63.30 o 
   7   0   6     1588.55     1660.29     39.96 o 
   8   0   6      290.49      344.79      8.45 o 
   9   0   6      118.30      118.17      5.90 o 
  10   0   6     2184.54     2531.15     94.69 o 
  11   0   6        2.88       15.03     11.29 o 
  12   0   6       35.10       48.16     12.73 o 
  13   0   6       50.99       58.13     19.48 o 
  14   0   6        0.02        5.86      8.29 o 
  15   0   6       15.13       14.34     11.58 o 
  16   0   6      298.31      266.33     96.17 o 
   1   1   6     1353.55     1415.42      6.75 o 
   2   1   6       87.12       90.82      4.51 o 
   3   1   6     1586.74     1478.77     13.36 o 
   4   1   6      305.67      292.61      4.90 o 
   5   1   6     3581.57     3854.86     27.68 o 
   6   1   6      353.52      367.30      6.94 o 
   7   1   6      379.62      393.87      7.88 o 
   8   1   6      505.22      476.66     10.14 o 
   9   1   6       36.58       26.04      4.53 o 
  10   1   6       79.74       80.80      6.75 o 
  11   1   6       87.94      110.04     12.44 o 
  12   1   6      279.64      291.63     12.47 o 
  13   1   6        0.97        8.14      5.99 o 
  14   1   6        8.78       15.51      6.87 o 
  15   1   6       25.98       18.10      8.51 o 
  16   1   6      215.96      176.62     64.35 o 
  17   1   6        0.02        4.96     12.19 o 
   0   2   6      187.57      142.55      7.73 o 
   1   2   6       32.22       20.43      2.82 o 
   2   2   6      135.95      139.22      3.58 o 
   3   2   6      364.91      338.16      6.51 o 
   4   2   6      455.06      455.11      6.16 o 
   5   2   6     3721.54     3677.24     30.15 o 
   6   2   6      370.84      356.26      5.38 o 
   7   2   6       30.96       23.63      3.03 o 
   8   2   6      414.70      441.56      6.86 o 
   9   2   6     1122.70     1120.96     18.61 o 
  10   2   6      812.88      814.06     11.78 o 
  11   2   6      293.26      330.59     13.09 o 
  12   2   6       30.18       22.64      7.21 o 
  13   2   6        3.83        5.34      5.44 o 
  14   2   6       22.49       21.60      9.10 o 
  15   2   6       35.84       32.66     15.22 o 
  16   2   6      136.38       88.81     29.46 o 
  17   2   6        6.63        7.81     12.79 o 
   1   3   6     4893.52     4905.43     35.19 o 
   2   3   6     1802.16     1535.67     10.49 o 
   3   3   6     1882.80     2071.88     13.24 o 
   4   3   6      206.36      162.31      7.05 o 
   5   3   6      881.15      900.08      8.44 o 
   6   3   6     2419.15     2375.18     23.76 o 
   7   3   6      925.00     1011.92      8.29 o 
   8   3   6      565.69      509.23      8.60 o 
   9   3   6     1082.29     1152.71     15.48 o 
  10   3   6      717.64      699.21     11.71 o 
  11   3   6      663.93      620.54     11.09 o 
  12   3   6      526.07      591.46     15.25 o 
  13   3   6       19.27        9.78      5.96 o 
  14   3   6       29.12       28.29      9.73 o 
  15   3   6        4.44       18.29      8.85 o 
  16   3   6      151.72      130.85     45.12 o 
  17   3   6        0.01        9.03      7.99 o 
   0   4   6    27572.26    30644.99    401.51 o 
   1   4   6    16289.69    16111.45    146.48 o 
   2   4   6      431.61      438.53      5.89 o 
   3   4   6      148.06      183.87      3.94 o 
   4   4   6     1294.19     1447.65     11.76 o 
   5   4   6    14416.45    14593.90    106.30 o 
   6   4   6      922.48      932.86     11.55 o 
   7   4   6     2437.45     2534.24     22.08 o 
   8   4   6      130.10      123.29      5.23 o 
   9   4   6     2572.06     2667.30     31.77 o 
  10   4   6       42.61       41.18      6.69 o 
  11   4   6      324.72      374.81     10.30 o 
  12   4   6        1.06        6.52      4.75 o 
  13   4   6       39.12       28.62      8.21 o 
  14   4   6        3.36       10.21     10.64 o 
  15   4   6      191.15      188.86     39.81 o 
  16   4   6        4.63       18.00      9.79 o 
  17   4   6        0.11       10.35     13.77 o 
   1   5   6     1262.38     1340.43     13.15 o 
   2   5   6     7908.51     7531.25     52.78 o 
   3   5   6      121.40      159.43      4.02 o 
   4   5   6      739.14      618.61      7.29 o 
   5   5   6        0.89        7.38      2.73 o 
   6   5   6     1199.28     1139.89     11.82 o 
   7   5   6      213.65      220.71      5.78 o 
   8   5   6      941.61      926.23     12.39 o 
   9   5   6      287.12      310.40      5.76 o 
  10   5   6       31.77       23.92      4.48 o 
  11   5   6      565.69      526.12     13.48 o 
  12   5   6      502.81      580.69     18.26 o 
  13   5   6       16.62       17.75     11.55 o 
  14   5   6       73.65       64.49     17.59 o 
  15   5   6        1.85        6.21     13.23 o 
  16   5   6       68.35       48.63     21.00 o 
   0   6   6        0.22       -3.32      7.05 o 
   1   6   6    13977.17    15113.88    257.90 o 
   2   6   6        0.08        3.15      3.70 o 
   3   6   6       16.95       25.67      3.08 o 
   4   6   6      181.46      172.49      5.28 o 
   5   6   6     2050.49     1990.00     18.68 o 
   6   6   6      237.05      236.67      8.21 o 
   7   6   6      606.88      657.19      9.34 o 
   8   6   6      426.56      436.40      9.96 o 
   9   6   6       25.16       20.59      4.38 o 
  10   6   6       10.25        9.02      5.22 o 
  11   6   6        7.44       11.36      4.05 o 
  12   6   6      118.34       94.97     17.72 o 
  13   6   6      320.28      252.57     58.51 o 
  14   6   6        2.28       11.52      8.48 o 
  15   6   6      117.80      100.89     34.45 o 
  16   6   6       40.40       38.80     16.50 o 
   1   7   6      576.22      577.48     11.14 o 
   2   7   6      740.83      739.51      9.34 o 
   3   7   6        1.43        1.87      3.47 o 
   4   7   6       90.58       67.26      6.68 o 
   5   7   6      253.09      230.15      5.59 o 
   6   7   6      399.53      393.45      7.78 o 
   7   7   6      253.42      253.94      7.02 o 
   8   7   6      155.04      172.69      6.11 o 
   9   7   6       45.25       54.25      8.64 o 
  10   7   6       33.30       30.54      6.35 o 
  11   7   6        2.63        8.83      8.17 o 
  12   7   6      132.08      142.36     22.52 o 
  13   7   6       16.08       14.08     11.65 o 
  14   7   6        9.70       10.60     14.55 o 
  15   7   6        6.23       13.20     11.48 o 
  16   7   6        6.36        2.62     15.37 o 
   0   8   6     2054.61     2217.04     33.97 o 
   1   8   6      383.68      381.87      9.10 o 
   2   8   6      106.21      126.13     13.04 o 
   3   8   6      247.27      273.97     11.34 o 
   4   8   6       38.59       32.77      4.25 o 
   5   8   6        4.82        9.08      2.60 o 
   6   8   6      240.88      230.64      9.08 o 
   7   8   6       30.30       36.74      6.22 o 
   8   8   6       26.62       16.33      6.04 o 
   9   8   6       23.42       19.28      5.00 o 
  10   8   6       91.71       75.45     12.56 o 
  11   8   6      117.72      121.84     17.51 o 
  12   8   6       58.74       54.71     11.63 o 
  13   8   6       16.45       17.32      7.72 o 
  14   8   6       25.63       29.61     14.74 o 
  15   8   6        1.62       15.11     12.87 o 
   1   9   6       18.69       14.51      5.05 o 
   2   9   6      848.37      797.04     14.00 o 
   3   9   6     1309.65     1336.84     18.06 o 
   4   9   6      361.67      336.31      8.97 o 
   5   9   6        2.10        1.26      3.47 o 
   6   9   6      279.25      313.88      7.96 o 
   7   9   6      739.36      818.28     16.66 o 
   8   9   6       19.86       13.70      5.46 o 
   9   9   6        7.47        2.89      5.87 o 
  10   9   6      189.29      180.23     27.92 o 
  11   9   6        3.41       13.75      9.65 o 
  12   9   6        1.93        2.97      9.24 o 
  13   9   6       89.33       71.07     21.29 o 
  14   9   6       67.73       58.61     19.83 o 
  15   9   6        4.88        8.00     10.65 o 
   0  10   6       15.32        7.72     11.71 o 
   1  10   6     1793.08     1966.48     27.53 o 
   2  10   6       78.08       81.63      8.75 o 
   3  10   6        0.80        3.82      5.93 o 
   4  10   6        1.75        9.80      5.92 o 
   5  10   6       94.56       61.47      7.55 o 
   6  10   6       59.82       66.76     11.14 o 
   7  10   6      177.88      195.66     13.06 o 
   8  10   6      112.31      121.10     14.60 o 
   9  10   6      131.21      125.23     21.79 o 
  10  10   6       61.72       61.45     13.91 o 
  11  10   6        0.03       12.68      9.76 o 
  12  10   6       53.84       44.47     13.47 o 
  13  10   6        5.39       15.33     11.04 o 
  14  10   6       13.06       30.42     15.16 o 
   1  11   6       15.67       22.18      6.59 o 
   2  11   6      159.71      193.90     20.32 o 
   3  11   6      130.86      145.98     14.17 o 
   4  11   6       26.43       30.06      5.83 o 
   5  11   6       51.35       42.17      7.82 o 
   6  11   6        5.41       15.11      5.62 o 
   7  11   6        3.80       15.04      7.67 o 
   8  11   6       60.43       43.62      9.94 o 
   9  11   6        9.48        9.75      7.52 o 
  10  11   6        3.24       11.97      7.55 o 
  11  11   6       45.34       30.95     11.65 o 
  12  11   6        4.83       11.50     10.21 o 
  13  11   6        0.10       13.11      9.84 o 
   0  12   6      703.43      769.80     18.66 o 
   1  12   6       45.95       51.56      7.51 o 
   2  12   6      264.50      278.14     13.60 o 
   3  12   6        1.04        4.40      4.09 o 
   4  12   6        1.01        5.05      5.66 o 
   5  12   6        1.72        7.28      7.31 o 
   6  12   6       86.64       98.12     15.62 o 
   7  12   6        8.43       20.09      8.42 o 
   8  12   6       19.30       10.75      9.23 o 
   9  12   6       19.03       23.47      6.93 o 
  10  12   6        0.13       -1.07     14.43 o 
  11  12   6        1.90        9.67      9.00 o 
  12  12   6      113.00      115.36     29.04 o 
   1  13   6       13.50       13.60      4.78 o 
   2  13   6     1095.35     1302.02     33.10 o 
   3  13   6      108.11       95.97     16.11 o 
   4  13   6      467.36      530.35     39.65 o 
   5  13   6       15.78       13.46      9.56 o 
   6  13   6       51.58       50.99     10.48 o 
   7  13   6        0.05        9.52      5.99 o 
   8  13   6       59.25       45.97     11.46 o 
   9  13   6        0.67       10.70      7.73 o 
  10  13   6       34.35       25.67     12.14 o 
  11  13   6        0.03       10.85      7.87 o 
   0  14   6       85.01       51.19     12.68 o 
   1  14   6      170.12      192.08     27.99 o 
   2  14   6        0.01        7.45      7.88 o 
   3  14   6       56.92       60.72     12.25 o 
   4  14   6       38.56       29.94      7.86 o 
   5  14   6      115.34      165.39     25.98 o 
   6  14   6       14.53       20.47      8.18 o 
   7  14   6        6.47       17.27      7.30 o 
   8  14   6        7.54        6.09      7.87 o 
   9  14   6       31.94       35.42     12.43 o 
  10  14   6        6.18       13.06     11.20 o 
   1  15   6      188.68      176.30     23.37 o 
   2  15   6      108.56      111.77     22.44 o 
   3  15   6      439.36      466.55     39.29 o 
   4  15   6      232.13      293.80     28.21 o 
   5  15   6        4.36       10.41      8.48 o 
   6  15   6        6.74       26.88      9.85 o 
   7  15   6       34.95       30.02     11.83 o 
   8  15   6       98.09      118.24     23.93 o 
   0  16   6      339.33      436.83     31.47 o 
   1  16   6        9.44        8.26      8.00 o 
   2  16   6       17.53       18.66     13.05 o 
   3  16   6        3.52       -6.52     12.54 o 
   4  16   6       49.66       47.45     15.21 o 
   5  16   6        6.25       18.30      9.59 o 
   6  16   6       12.89       13.08      9.70 o 
   1  17   6       22.95       38.64     16.68 o 
   2  17   6       27.47        9.79      8.29 o 
   1   1   7       49.63       39.20      3.69 o 
   2   1   7      238.79      241.37      3.78 o 
   3   1   7     5427.99     5040.35     66.85 o 
   4   1   7        3.87       -1.73      3.14 o 
   5   1   7      352.90      329.88     10.61 o 
   6   1   7      938.17      974.70     16.03 o 
   7   1   7       77.23       73.14     12.48 o 
   8   1   7     1045.96     1113.04     28.93 o 
   9   1   7       33.95       22.36      7.36 o 
  10   1   7      144.31      137.24     17.80 o 
  11   1   7      125.55      104.42     13.65 o 
  12   1   7       12.67        2.74      6.76 o 
  13   1   7       10.41       16.33      6.21 o 
  14   1   7        0.42       17.68     11.17 o 
  15   1   7        0.58        6.34      8.07 o 
  16   1   7        0.36        7.04      6.40 o 
  17   1   7        0.85       -3.79     16.61 o 
   0   2   7     5262.63     4723.46     55.69 o 
   1   2   7      719.32      694.42      6.19 o 
   2   2   7       53.84       65.83      5.04 o 
   3   2   7      264.17      267.08      4.91 o 
   4   2   7      820.77      826.79     10.36 o 
   5   2   7      418.45      456.46      8.91 o 
   6   2   7      235.54      207.58     13.59 o 
   7   2   7       28.63       35.11      5.29 o 
   8   2   7      943.51      994.00     20.10 o 
   9   2   7       23.11       23.28      4.99 o 
  10   2   7     1289.78     1333.53     22.75 o 
  11   2   7       96.06       99.13     16.53 o 
  12   2   7       75.93       87.27     14.35 o 
  13   2   7        1.81        5.95      5.44 o 
  14   2   7       18.09       13.46      6.44 o 
  15   2   7        1.27        8.25      7.91 o 
  16   2   7        3.62        8.57     11.91 o 
  17   2   7        1.91       -1.95     11.45 o 
   1   3   7        0.51        4.38      2.90 o 
   2   3   7      906.09      920.35     11.91 o 
   3   3   7     8391.67     8141.60     87.09 o 
   4   3   7       22.07       19.23      3.97 o 
   5   3   7      925.77      885.04      8.98 o 
   6   3   7      398.52      427.91      6.00 o 
   7   3   7     1246.15     1315.61     16.24 o 
   8   3   7      677.35      720.58     11.38 o 
   9   3   7       63.31       47.60      7.70 o 
  10   3   7      316.88      313.17      7.44 o 
  11   3   7        0.66       11.09      6.38 o 
  12   3   7        0.15        5.57      7.75 o 
  13   3   7       27.76       17.05      8.74 o 
  14   3   7        5.21       11.98      7.37 o 
  15   3   7        6.37       10.45      7.92 o 
  16   3   7        1.81       34.10     15.58 o 
  17   3   7        0.72        0.87      7.57 o 
   0   4   7     5620.77     5511.75     55.73 o 
   1   4   7        8.89        0.68      3.98 o 
   2   4   7       34.97       33.95      5.07 o 
   3   4   7      319.57      353.92      5.84 o 
   4   4   7      233.46      228.03      6.85 o 
   5   4   7        2.83        4.33      2.20 o 
   6   4   7      169.73      143.23      6.75 o 
   7   4   7       62.64       71.13      7.12 o 
   8   4   7        0.08        4.30      2.88 o 
   9   4   7      165.46      148.18      5.86 o 
  10   4   7      491.23      491.15      8.62 o 
  11   4   7        4.10       12.72      4.17 o 
  12   4   7       83.24       49.93     10.01 o 
  13   4   7       15.18       14.32      7.48 o 
  14   4   7       68.58       59.97     22.90 o 
  15   4   7       22.54       32.97      9.01 o 
  16   4   7       12.35       10.41     12.08 o 
   1   5   7      336.83      377.60      6.72 o 
   2   5   7       49.25       60.87      6.30 o 
   3   5   7      508.97      475.69      7.24 o 
   4   5   7      120.85       98.18      7.55 o 
   5   5   7      253.40      241.61      5.37 o 
   6   5   7      321.25      340.69      6.37 o 
   7   5   7      167.38      164.01      5.66 o 
   8   5   7       80.54       94.57      6.96 o 
   9   5   7      146.52      145.86      7.57 o 
  10   5   7        0.32       10.04      3.77 o 
  11   5   7       25.18       24.29      5.82 o 
  12   5   7       35.30       34.69      9.22 o 
  13   5   7       72.47       70.89     18.34 o 
  14   5   7       27.98       31.68     11.91 o 
  15   5   7       16.34        8.55     15.14 o 
  16   5   7       32.45       36.45     17.48 o 
   0   6   7     8543.44     8416.72     79.34 o 
   1   6   7        4.35        2.58      5.90 o 
   2   6   7     1427.92     1525.45     13.86 o 
   3   6   7      111.70       92.58      6.61 o 
   4   6   7     1091.88     1089.28     12.49 o 
   5   6   7       17.43       15.21      3.22 o 
   6   6   7      606.73      564.56      9.40 o 
   7   6   7       93.38       98.27      9.99 o 
   8   6   7        3.30        2.87      3.01 o 
   9   6   7       97.51       83.17      9.38 o 
  10   6   7      740.84      790.82     17.25 o 
  11   6   7       19.96       27.79      7.52 o 
  12   6   7      136.40      130.76     25.85 o 
  13   6   7       36.98       26.12     14.81 o 
  14   6   7        0.60       -6.79      8.54 o 
  15   6   7       17.62       19.87     12.18 o 
  16   6   7       59.03       38.21     17.89 o 
   1   7   7      184.52      204.66     14.04 o 
   2   7   7     1897.49     1903.49     20.20 o 
   3   7   7     1646.30     1729.71     17.97 o 
   4   7   7      753.97      748.64     10.70 o 
   5   7   7      104.55      130.00     11.59 o 
   6   7   7      840.77      858.80     12.24 o 
   7   7   7     2347.80     2510.45     23.74 o 
   8   7   7       92.79      114.16     11.84 o 
   9   7   7      202.53      209.86     28.70 o 
  10   7   7       23.84       26.40      6.49 o 
  11   7   7        2.12       12.06      8.07 o 
  12   7   7       57.22       44.85     14.08 o 
  13   7   7       75.59       81.62     25.85 o 
  14   7   7       18.09       17.67     12.79 o 
  15   7   7        3.92        3.24     15.24 o 
   0   8   7      339.24      347.56     12.87 o 
   1   8   7      321.24      318.48      9.88 o 
   2   8   7      988.49     1092.70     17.07 o 
   3   8   7      113.35      139.94     15.74 o 
   4   8   7       20.17       25.01      3.99 o 
   5   8   7      621.70      585.20      8.38 o 
   6   8   7      462.00      412.84      8.26 o 
   7   8   7       11.17       10.03      3.58 o 
   8   8   7      255.79      236.05     11.96 o 
   9   8   7        4.73        7.10      5.30 o 
  10   8   7      528.17      621.42     23.87 o 
  11   8   7       70.97       80.53     14.43 o 
  12   8   7      226.07      211.99     39.80 o 
  13   8   7        2.76        9.21      8.52 o 
  14   8   7        0.43       10.37     10.04 o 
  15   8   7        4.57       12.82     10.85 o 
   1   9   7     4010.20     4124.89     37.46 o 
   2   9   7      171.26      171.12     18.49 o 
   3   9   7     2580.36     2687.14     28.27 o 
   4   9   7      130.04       95.36     10.98 o 
   5   9   7       22.38       14.81      4.00 o 
   6   9   7      800.93      767.24     12.55 o 
   7   9   7     1254.74     1244.77     32.15 o 
   8   9   7       71.16       62.06      9.63 o 
   9   9   7       30.37       37.36      8.69 o 
  10   9   7        2.51        1.37      7.14 o 
  11   9   7        0.70        2.39      8.15 o 
  12   9   7        9.88       29.04     10.34 o 
  13   9   7        0.08        8.17     13.28 o 
  14   9   7        1.04       12.34     10.75 o 
   0  10   7     4589.27     5344.56    155.58 o 
   1  10   7     1418.91     1548.96     24.56 o 
   2  10   7       42.47       41.24      7.85 o 
   3  10   7        3.32        8.48      5.88 o 
   4  10   7     3355.62     3723.31     41.90 o 
   5  10   7      940.12     1010.75     16.23 o 
   6  10   7      486.39      499.91     17.52 o 
   7  10   7        0.57        4.16      4.72 o 
   8  10   7       80.52       77.43     11.42 o 
   9  10   7       20.53       26.90      8.16 o 
  10  10   7      371.78      377.29     32.68 o 
  11  10   7        9.48       20.56     12.20 o 
  12  10   7        1.28       -9.11     13.48 o 
  13  10   7       19.88       29.80     11.85 o 
  14  10   7       35.81       36.02     15.93 o 
   1  11   7     1474.56     1575.03     20.29 o 
   2  11   7        4.61       11.11      5.93 o 
   3  11   7       86.95       60.15      9.11 o 
   4  11   7       95.55       80.76      9.87 o 
   5  11   7        1.31       -4.15      6.68 o 
   6  11   7       38.28       25.88      7.09 o 
   7  11   7      151.19      203.98     29.84 o 
   8  11   7      108.38       96.11     15.76 o 
   9  11   7       72.40       61.71     10.63 o 
  10  11   7        4.02       12.82      9.96 o 
  11  11   7        0.83        7.53      8.33 o 
  12  11   7        0.12       17.12      6.96 o 
  13  11   7       20.47       26.00      9.06 o 
   0  12   7      106.94      116.00     15.07 o 
   1  12   7        9.27        2.25      6.47 o 
   2  12   7       17.44       14.93      4.76 o 
   3  12   7       20.16       14.61      5.26 o 
   4  12   7      215.61      211.20     14.93 o 
   5  12   7       11.58       17.46      5.91 o 
   6  12   7      140.61      160.11     19.83 o 
   7  12   7       74.13       69.90     13.99 o 
   8  12   7       13.76       18.06      8.70 o 
   9  12   7       16.25       17.75      7.90 o 
  10  12   7       54.08       59.47     13.38 o 
  11  12   7       13.16       11.56      9.02 o 
  12  12   7        3.31       10.93     17.99 o 
   1  13   7      181.13      212.43     21.92 o 
   2  13   7      141.20      139.70     18.08 o 
   3  13   7      184.65      173.34     26.09 o 
   4  13   7       35.40       35.18      9.13 o 
   5  13   7        9.10        6.86      9.97 o 
   6  13   7       27.74       32.26     12.61 o 
   7  13   7       50.61       53.33     12.58 o 
   8  13   7        0.13       14.56      8.28 o 
   9  13   7       51.84       48.83     15.20 o 
  10  13   7        2.34       11.98      9.68 o 
  11  13   7        0.04        7.83      9.48 o 
   0  14   7       79.48       76.96     15.36 o 
   1  14   7       75.70       75.72     10.47 o 
   2  14   7        0.47        2.61      6.68 o 
   3  14   7       12.78        4.62      6.85 o 
   4  14   7       44.29       38.61     11.17 o 
   5  14   7      119.02       95.59     17.17 o 
   6  14   7       20.76       13.24      8.80 o 
   7  14   7       11.56       16.56      8.75 o 
   8  14   7        8.41        8.35     10.52 o 
   9  14   7       27.69       42.62     15.04 o 
   1  15   7       20.03       18.55      6.88 o 
   2  15   7        8.24        9.00      6.53 o 
   3  15   7       91.24      122.28     20.91 o 
   4  15   7       17.50       22.89     10.80 o 
   5  15   7       18.23       14.97     11.84 o 
   6  15   7        0.15       11.39      9.43 o 
   7  15   7      231.64      246.14     34.28 o 
   8  15   7        1.15       13.54      7.32 o 
   0  16   7      251.86      222.08     63.82 o 
   1  16   7       18.31       12.61      9.88 o 
   2  16   7       33.21       28.24     10.71 o 
   3  16   7        8.85       16.73      9.29 o 
   4  16   7      100.68       68.50     20.03 o 
   5  16   7        0.01        4.46     11.92 o 
   0   0   8     4079.99     3987.04     46.48 o 
   1   0   8     1700.89     1378.95     16.62 o 
   2   0   8     7255.95     7166.49    104.28 o 
   3   0   8      872.95      970.84     16.22 o 
   4   0   8     5512.86     5743.66    108.01 o 
   5   0   8     4320.58     3955.79     47.49 o 
   6   0   8        2.15       17.65      8.53 o 
   7   0   8      126.26      138.71     22.78 o 
   8   0   8       37.93       47.99     14.74 o 
   9   0   8      295.16      316.09     32.28 o 
  10   0   8        5.25       -1.63      9.59 o 
  11   0   8      516.07      555.21     21.43 o 
  12   0   8       62.60       49.94     20.72 o 
  13   0   8      130.67      173.94     46.49 o 
  14   0   8       40.46       23.02     12.74 o 
  15   0   8      116.20      127.49     41.19 o 
  16   0   8      167.37      115.17     56.12 o 
   1   1   8      382.44      393.38      5.82 o 
   2   1   8     3610.64     3260.35     34.18 o 
   3   1   8     3039.39     2964.20     29.41 o 
   4   1   8     7430.86     7221.65     97.49 o 
   5   1   8     1297.51     1391.82     16.31 o 
   6   1   8     2862.14     2893.10     38.77 o 
   7   1   8     1497.88     1561.18     26.76 o 
   8   1   8     1242.45     1295.17     31.62 o 
   9   1   8       90.41       92.25     11.25 o 
  10   1   8        2.39        6.18      7.94 o 
  11   1   8      748.55      803.38     18.92 o 
  12   1   8      646.05      739.62     16.77 o 
  13   1   8        7.73        8.52      6.74 o 
  14   1   8        4.24       15.50      6.41 o 
  15   1   8        8.95        9.25     10.91 o 
  16   1   8       10.93        4.51     19.71 o 
  17   1   8        5.25        5.77     14.92 o 
   0   2   8      205.21      215.77     15.99 o 
   1   2   8      698.17      545.64      8.32 o 
   2   2   8       34.15       24.57      4.47 o 
   3   2   8      362.43      434.55     12.38 o 
   4   2   8     2196.36     2218.78     24.58 o 
   5   2   8      694.24      615.61     13.19 o 
   6   2   8       14.87       22.24      6.52 o 
   7   2   8        6.10        4.89      3.99 o 
   8   2   8       10.97       16.44      4.41 o 
   9   2   8       16.65       22.91      6.94 o 
  10   2   8      347.62      352.46     16.84 o 
  11   2   8       17.96        8.33      8.28 o 
  12   2   8       64.13       53.33      9.45 o 
  13   2   8      183.99      164.57     28.35 o 
  14   2   8       88.26       73.91     13.77 o 
  15   2   8       41.50       53.22     14.93 o 
  16   2   8       93.31       57.41     27.85 o 
  17   2   8       11.86        7.69     11.23 o 
   1   3   8     4944.16     5016.93     61.23 o 
   2   3   8      169.79      184.61      8.69 o 
   3   3   8    11514.59    12141.96    114.58 o 
   4   3   8       31.08       24.82      5.10 o 
   5   3   8      646.34      693.90      7.75 o 
   6   3   8        0.41        8.62      4.17 o 
   7   3   8      201.84      216.44     13.72 o 
   8   3   8       39.36       50.89      6.29 o 
   9   3   8       12.78       10.99      4.20 o 
  10   3   8        4.16       11.45      4.13 o 
  11   3   8        7.42        3.18      4.26 o 
  12   3   8        4.75        2.10      6.04 o 
  13   3   8      142.61      120.92     26.88 o 
  14   3   8       17.43       12.26      7.17 o 
  15   3   8        6.55        3.18     13.99 o 
  16   3   8       52.21       38.41     17.42 o 
   0   4   8      598.23      745.16     17.05 o 
   1   4   8     1121.90     1211.15     12.40 o 
   2   4   8     1141.50     1284.84     15.42 o 
   3   4   8       15.75        7.78      4.17 o 
   4   4   8      105.89      129.96      5.59 o 
   5   4   8       20.60       19.35      3.72 o 
   6   4   8       27.55       34.28      4.98 o 
   7   4   8      484.17      492.94     11.41 o 
   8   4   8       30.41       35.42      6.26 o 
   9   4   8      189.23      182.22     10.93 o 
  10   4   8      447.81      445.81     11.02 o 
  11   4   8       33.93       39.04      6.91 o 
  12   4   8        0.24        6.76      5.71 o 
  13   4   8       93.14       79.09     16.35 o 
  14   4   8       33.75       32.25     16.20 o 
  15   4   8        1.55       14.14      8.07 o 
  16   4   8       54.84       56.14     17.84 o 
   1   5   8      670.12      730.54     10.74 o 
   2   5   8     1140.90     1125.98     11.48 o 
   3   5   8     2572.01     2879.79     20.27 o 
   4   5   8      668.88      692.28     10.02 o 
   5   5   8       77.44       74.20      8.40 o 
   6   5   8       80.11       76.51      8.06 o 
   7   5   8      230.86      220.76      5.93 o 
   8   5   8       16.31       12.64      3.99 o 
   9   5   8      184.48      190.78      8.64 o 
  10   5   8       66.47       59.04      8.68 o 
  11   5   8       15.04       12.71      4.68 o 
  12   5   8       15.46       16.43      6.66 o 
  13   5   8      193.36      171.59     35.96 o 
  14   5   8       65.21       62.36     16.83 o 
  15   5   8        0.21       11.67     11.10 o 
  16   5   8        4.19       18.98     11.03 o 
   0   6   8      910.24      799.19     17.36 o 
   1   6   8     3648.79     4002.47     36.63 o 
   2   6   8      372.51      362.83      8.52 o 
   3   6   8      234.75      220.54      9.25 o 
   4   6   8      439.20      388.76      8.13 o 
   5   6   8        0.13        3.90      3.57 o 
   6   6   8      128.84      127.83      8.08 o 
   7   6   8      906.83      900.82     12.45 o 
   8   6   8       69.27       69.70      6.96 o 
   9   6   8      555.05      552.23     10.76 o 
  10   6   8       59.23       71.52     12.74 o 
  11   6   8        3.97       11.64      6.12 o 
  12   6   8        0.41        8.74      8.59 o 
  13   6   8       15.24       24.04     11.19 o 
  14   6   8        6.75        7.77     10.98 o 
  15   6   8       17.20       22.56      9.93 o 
   1   7   8      170.16      175.36     21.26 o 
   2   7   8      441.39      449.64      9.20 o 
   3   7   8      442.41      462.28     10.03 o 
   4   7   8      709.26      740.31     12.50 o 
   5   7   8      190.69      196.09      8.75 o 
   6   7   8      409.56      404.28      8.15 o 
   7   7   8      115.47      105.92     13.92 o 
   8   7   8      439.56      501.45      9.30 o 
   9   7   8      190.35      205.09     16.52 o 
  10   7   8       93.59       95.12     13.80 o 
  11   7   8       60.57       69.02     16.88 o 
  12   7   8      103.82      109.43     28.46 o 
  13   7   8       20.43       12.12     14.46 o 
  14   7   8       27.41       21.87     15.23 o 
  15   7   8       14.26       16.93     11.24 o 
   0   8   8      267.88      461.88     84.33 o 
   1   8   8     1392.79     1454.02     21.10 o 
   2   8   8        6.71        8.62      5.56 o 
   3   8   8       23.47       16.18      5.11 o 
   4   8   8      100.89      101.57     10.58 o 
   5   8   8      306.41      322.98      9.55 o 
   6   8   8       83.30       77.45     10.14 o 
   7   8   8       23.55       19.85      4.40 o 
   8   8   8        0.93        2.77      5.39 o 
   9   8   8       66.00       68.44      9.52 o 
  10   8   8        8.66       12.33      8.42 o 
  11   8   8        2.63        1.07     13.13 o 
  12   8   8      123.49      130.77     33.69 o 
  13   8   8       58.77       74.53     22.21 o 
  14   8   8        4.24        5.60     12.07 o 
  15   8   8        4.27       16.84      8.59 o 
   1   9   8     1315.86     1343.68     19.21 o 
   2   9   8     2070.19     2147.68     25.14 o 
   3   9   8      546.78      572.72     13.99 o 
   4   9   8     1051.05     1158.16     17.76 o 
   5   9   8        0.07       -0.46      4.39 o 
   6   9   8        0.33        2.96      4.47 o 
   7   9   8      221.90      254.52     11.43 o 
   8   9   8      218.62      243.39     11.42 o 
   9   9   8        6.50        7.20      9.81 o 
  10   9   8        6.17        9.75      7.60 o 
  11   9   8       61.94       46.25     14.26 o 
  12   9   8      124.76      118.33     22.87 o 
  13   9   8       11.27       15.85     14.40 o 
  14   9   8        0.16       10.02     12.63 o 
   0  10   8      469.61      471.67     31.28 o 
   1  10   8     2050.24     2291.82     22.81 o 
   2  10   8       64.82       55.38      7.38 o 
   3  10   8        0.67       10.70      6.04 o 
   4  10   8        0.41       -3.30      6.21 o 
   5  10   8      299.66      313.30      9.71 o 
   6  10   8        6.70       17.29      5.68 o 
   7  10   8      525.11      556.45     15.66 o 
   8  10   8       14.75       20.15      8.55 o 
   9  10   8       27.05       19.17      9.16 o 
  10  10   8        0.01       18.00     13.21 o 
  11  10   8       24.12       28.22     13.01 o 
  12  10   8       27.36       31.33     15.18 o 
  13  10   8       18.67       22.24     12.50 o 
   1  11   8        0.46        2.83      6.05 o 
   2  11   8      132.92      147.17     15.71 o 
   3  11   8      385.49      334.51     12.12 o 
   4  11   8        4.11        3.76      5.25 o 
   5  11   8      349.79      381.29     16.42 o 
   6  11   8        0.03       11.30      5.87 o 
   7  11   8       41.46       54.12     12.20 o 
   8  11   8       80.93       76.92     18.67 o 
   9  11   8      166.62      167.76     28.51 o 
  10  11   8       10.00       12.76     12.30 o 
  11  11   8        1.59        4.44     11.18 o 
  12  11   8        2.32       -4.50     14.60 o 
   0  12   8     1246.79     1226.88     30.37 o 
   1  12   8       52.86       70.59      8.54 o 
   2  12   8        6.75        4.68      4.24 o 
   3  12   8        5.81       11.90      5.17 o 
   4  12   8        0.29        7.03      5.85 o 
   5  12   8        6.02        4.82      6.40 o 
   6  12   8      262.73      281.87     39.26 o 
   7  12   8      106.47       96.31     15.94 o 
   8  12   8        7.73       13.08      7.84 o 
   9  12   8       44.25       42.24     11.52 o 
  10  12   8        3.53       12.62      8.60 o 
  11  12   8        0.06        6.06     10.93 o 
   1  13   8        1.53        4.27      6.14 o 
   2  13   8      733.47      801.92     23.63 o 
   3  13   8        9.86        9.57      7.84 o 
   4  13   8      532.62      598.54     17.66 o 
   5  13   8       40.79       39.91     11.32 o 
   6  13   8        2.58        3.25      8.63 o 
   7  13   8       24.97       33.03     14.08 o 
   8  13   8        0.86       13.82      8.30 o 
   9  13   8      100.96       96.17     19.06 o 
  10  13   8       36.81       22.25     13.35 o 
   0  14   8       90.66       77.76     19.53 o 
   1  14   8       75.98       64.12     10.70 o 
   2  14   8        2.11        9.04      6.15 o 
   3  14   8        0.26        6.04      7.11 o 
   4  14   8       39.54       40.85     10.50 o 
   5  14   8       56.13       28.18     11.73 o 
   6  14   8       45.80       39.88     12.00 o 
   7  14   8        0.16       18.86      9.34 o 
   8  14   8       26.33       34.20     11.52 o 
   9  14   8        1.54       12.00      9.75 o 
   1  15   8       27.05        6.84      7.36 o 
   2  15   8       67.20       39.86     10.85 o 
   3  15   8       25.45       20.28      8.79 o 
   4  15   8       96.74       86.61     22.50 o 
   5  15   8        5.12       13.72      8.89 o 
   6  15   8       14.08       18.04      7.52 o 
   7  15   8        7.33       12.49      9.15 o 
   0  16   8      231.60      283.20     28.55 o 
   1  16   8        0.16       16.03     10.49 o 
   2  16   8        5.54       11.90      7.91 o 
   3  16   8       19.38       24.84      8.30 o 
   4  16   8       83.45       71.67     17.12 o 
   1   1   9       27.39       25.75      4.25 o 
   2   1   9       17.85        6.26      3.59 o 
   3   1   9     4091.62     3967.81     43.66 o 
   4   1   9       19.09       16.40      5.46 o 
   5   1   9       21.35       26.03      4.32 o 
   6   1   9      713.25      713.40     16.06 o 
   7   1   9       58.32       54.46      6.66 o 
   8   1   9        0.03        9.84      6.21 o 
   9   1   9      109.62      111.59     16.75 o 
  10   1   9      162.66      148.79     23.37 o 
  11   1   9        2.78       -1.59      7.90 o 
  12   1   9       15.69       16.22      5.91 o 
  13   1   9       46.56       62.52     12.91 o 
  14   1   9       14.84        8.18      7.94 o 
  15   1   9       23.93       25.68     10.63 o 
  16   1   9        5.21        6.61     12.71 o 
   0   2   9     6241.14     6199.84    103.95 o 
   1   2   9       22.00       27.74      5.43 o 
   2   2   9      140.25      142.40      9.27 o 
   3   2   9     3022.38     3193.58     29.55 o 
   4   2   9     4298.14     4451.67     51.22 o 
   5   2   9        1.83       -3.23      4.59 o 
   6   2   9     1943.88     2003.46     27.26 o 
   7   2   9       95.42      111.33      9.85 o 
   8   2   9      155.14      181.64     25.98 o 
   9   2   9       94.25       83.17     11.92 o 
  10   2   9     1190.90     1329.68     31.59 o 
  11   2   9       85.47       61.19     12.13 o 
  12   2   9        0.25        2.27      5.45 o 
  13   2   9       67.31       58.69     11.40 o 
  14   2   9       21.41       15.56      8.91 o 
  15   2   9        3.71        9.41      8.91 o 
  16   2   9       26.73       17.64      8.99 o 
   1   3   9       38.90       65.09      8.26 o 
   2   3   9      394.48      410.63      7.70 o 
   3   3   9     2462.86     2396.36     21.31 o 
   4   3   9        1.66       13.04      3.42 o 
   5   3   9       45.47       54.17      4.32 o 
   6   3   9      554.97      583.79     11.13 o 
   7   3   9      624.80      616.49     14.24 o 
   8   3   9        0.03        7.05      3.99 o 
   9   3   9      366.43      377.24     11.98 o 
  10   3   9      116.52      108.92     13.30 o 
  11   3   9       23.04       14.65      5.38 o 
  12   3   9        0.54        2.88      5.85 o 
  13   3   9      123.77      160.44     27.62 o 
  14   3   9        0.48       10.48      8.10 o 
  15   3   9       19.98       23.78     13.42 o 
  16   3   9        0.02       16.30      9.57 o 
   0   4   9      536.27      490.95     12.55 o 
   1   4   9        0.82       -5.50      5.50 o 
   2   4   9       63.88       73.77      8.53 o 
   3   4   9      575.25      589.00     10.70 o 
   4   4   9     2158.55     2331.55     22.80 o 
   5   4   9       33.03       34.65      5.11 o 
   6   4   9      376.18      392.44      7.40 o 
   7   4   9       70.58       75.35      8.76 o 
   8   4   9      915.54      968.19     16.60 o 
   9   4   9       42.79       35.75      6.11 o 
  10   4   9      234.35      241.60     10.74 o 
  11   4   9        6.47        3.57      5.30 o 
  12   4   9       74.76       68.87     14.04 o 
  13   4   9       13.33       14.49      7.54 o 
  14   4   9        9.62       19.25     11.36 o 
  15   4   9       11.00       19.67     10.37 o 
  16   4   9        3.90        3.01     19.42 o 
   1   5   9        0.27        4.82      4.63 o 
   2   5   9        0.26        0.30      5.36 o 
   3   5   9      272.68      244.41      7.64 o 
   4   5   9        1.89        3.32      3.04 o 
   5   5   9      276.54      287.77      7.81 o 
   6   5   9       37.95       45.53      7.26 o 
   7   5   9      486.77      480.71     12.95 o 
   8   5   9        5.36        3.07      5.09 o 
   9   5   9        0.74        9.80      3.78 o 
  10   5   9       42.20       37.36      5.96 o 
  11   5   9       50.19       54.74     10.65 o 
  12   5   9        6.55        9.03      6.41 o 
  13   5   9        4.37       -0.87     17.30 o 
  14   5   9       14.70        7.30     12.58 o 
  15   5   9       27.58       34.93     11.16 o 
  16   5   9        2.21       -3.03     25.28 o 
   0   6   9      174.89      182.63     18.16 o 
   1   6   9       52.91       48.88      6.88 o 
   2   6   9      145.52      161.37     13.01 o 
   3   6   9       99.46      139.50     10.33 o 
   4   6   9      143.01      132.75      7.90 o 
   5   6   9       89.28       86.72     11.37 o 
   6   6   9       96.25       77.66      9.58 o 
   7   6   9        0.34        7.42      5.17 o 
   8   6   9        6.91       10.57      4.58 o 
   9   6   9      216.15      200.77     10.50 o 
  10   6   9      546.28      544.89     18.01 o 
  11   6   9       11.14        5.96      7.26 o 
  12   6   9       81.98       82.16     19.28 o 
  13   6   9        4.34       14.31     13.92 o 
  14   6   9       36.96       30.35     17.25 o 
  15   6   9       66.05       63.70     22.95 o 
   1   7   9      241.81      227.74     13.43 o 
   2   7   9      103.13      100.55     10.04 o 
   3   7   9      687.29      751.37     13.90 o 
   4   7   9      286.10      329.28     16.22 o 
   5   7   9      373.52      382.83     11.34 o 
   6   7   9       34.39       41.34      8.22 o 
   7   7   9      337.13      345.57      9.70 o 
   8   7   9       96.40      108.63      9.63 o 
   9   7   9      473.77      505.51     15.31 o 
  10   7   9       15.03       13.13      6.52 o 
  11   7   9       67.17       71.06     18.20 o 
  12   7   9       34.27       35.31     17.55 o 
  13   7   9       58.91       44.33     18.40 o 
  14   7   9        2.67       12.80      9.16 o 
  15   7   9       56.36       28.22     14.27 o 
   0   8   9      930.24      913.39     32.03 o 
   1   8   9     1104.88     1126.18     22.53 o 
   2   8   9      408.43      446.75     11.86 o 
   3   8   9      570.97      538.66     15.34 o 
   4   8   9     1141.94     1198.46     19.71 o 
   5   8   9      201.56      210.43     15.57 o 
   6   8   9       18.92       18.60      4.82 o 
   7   8   9       25.06       29.40      5.21 o 
   8   8   9      396.19      423.57     15.37 o 
   9   8   9        1.77        9.14      5.08 o 
  10   8   9      100.74       79.83     15.89 o 
  11   8   9       50.24       48.19     14.21 o 
  12   8   9        0.34        9.19     11.43 o 
  13   8   9        2.40       18.38     11.54 o 
  14   8   9       24.31       24.27     12.85 o 
   1   9   9       32.30       25.44      7.02 o 
   2   9   9      335.43      349.56     18.50 o 
   3   9   9     1249.60     1326.39     21.14 o 
   4   9   9      790.23      809.60     15.44 o 
   5   9   9      244.88      229.03     15.58 o 
   6   9   9       55.34       53.98      8.59 o 
   7   9   9      187.40      208.22     17.96 o 
   8   9   9       47.89       49.95      9.62 o 
   9   9   9        3.54        6.82      8.40 o 
  10   9   9        2.64       10.94      8.99 o 
  11   9   9        5.81       11.95     11.88 o 
  12   9   9        0.26       13.74     10.78 o 
  13   9   9       19.91        9.52     10.09 o 
  14   9   9        0.04        9.84     10.95 o 
   0  10   9     1788.55     1897.49     29.70 o 
   1  10   9     1062.13     1101.62     19.64 o 
   2  10   9       16.12       14.96      5.15 o 
   3  10   9       13.63       17.02      5.29 o 
   4  10   9      574.99      590.32     13.84 o 
   5  10   9      223.22      216.23     16.41 o 
   6  10   9       64.64       52.84     10.76 o 
   7  10   9      292.73      304.88     14.75 o 
   8  10   9       88.67       82.31     14.42 o 
   9  10   9        6.76        6.30      9.24 o 
  10  10   9      207.97      182.50     36.94 o 
  11  10   9        2.55        3.91     12.76 o 
  12  10   9        3.96        6.18     12.24 o 
  13  10   9        1.06       16.64     11.05 o 
   1  11   9      194.93      176.76     20.51 o 
   2  11   9        1.91        9.84      5.41 o 
   3  11   9      989.77     1052.14     15.82 o 
   4  11   9       29.52       20.13      5.08 o 
   5  11   9      174.11      145.12     19.97 o 
   6  11   9       68.62       64.89     11.29 o 
   7  11   9     1046.68     1189.05     28.69 o 
   8  11   9        6.94       11.25      9.86 o 
   9  11   9      124.06      121.74     23.63 o 
  10  11   9       27.93       22.11      9.98 o 
  11  11   9        3.98       16.39     13.53 o 
  12  11   9       10.81       12.16     12.81 o 
   0  12   9      257.85      280.53     42.72 o 
   1  12   9        5.57       21.59      5.41 o 
   2  12   9       26.99       21.90      5.93 o 
   3  12   9       20.13       20.26      4.76 o 
   4  12   9      152.75      139.96     18.83 o 
   5  12   9       29.74       25.25      6.13 o 
   6  12   9      698.59      789.75     28.68 o 
   7  12   9       36.49       38.14     10.69 o 
   8  12   9        9.42        9.13     11.45 o 
   9  12   9        1.06       -4.82     11.84 o 
  10  12   9      210.39      228.02     48.54 o 
  11  12   9        3.25       15.14     13.09 o 
   1  13   9       66.21       50.38      8.23 o 
   2  13   9       18.78       18.05      5.23 o 
   3  13   9       24.27       21.31      8.35 o 
   4  13   9        1.64       15.30      5.80 o 
   5  13   9       79.19       58.96     12.69 o 
   6  13   9       29.06       17.51      6.61 o 
   7  13   9      102.72       76.34     15.96 o 
   8  13   9       38.26       39.17     12.18 o 
   9  13   9       11.11       24.15     11.62 o 
  10  13   9        0.37       22.00      9.70 o 
   0  14   9       11.65       13.93      7.12 o 
   1  14   9      121.31      106.30     13.68 o 
   2  14   9       31.38       28.27      7.39 o 
   3  14   9        5.84       11.26      6.49 o 
   4  14   9       11.63       15.92      6.97 o 
   5  14   9       89.71       93.26     15.66 o 
   6  14   9       17.92       21.08      9.55 o 
   7  14   9       27.98       29.47      8.73 o 
   8  14   9        1.00       11.99     10.62 o 
   1  15   9        0.01        9.94      6.58 o 
   2  15   9        0.09        6.80      7.63 o 
   3  15   9        0.23       13.79      7.60 o 
   4  15   9       16.97       27.78     11.35 o 
   5  15   9       38.58       38.70     12.70 o 
   6  15   9        6.16        9.04      7.55 o 
   0  16   9       96.47       86.55     22.46 o 
   1  16   9        0.70       -2.85     10.02 o 
   2  16   9        0.39        9.98      7.19 o 
   3  16   9        0.01        8.92      7.70 o 
   0   0  10     1319.64     1364.21     41.99 o 
   1   0  10     1186.28     1191.78     19.70 o 
   2   0  10      776.83      817.83     14.78 o 
   3   0  10        4.72        8.05      6.68 o 
   4   0  10     3370.42     3713.36     69.62 o 
   5   0  10        6.34      -13.58     14.00 o 
   6   0  10       71.27       83.58     19.11 o 
   7   0  10      354.51      349.37     26.03 o 
   8   0  10        1.82       14.11     15.55 o 
   9   0  10        6.48        5.02     11.63 o 
  10   0  10     1245.84     1468.57     32.94 o 
  11   0  10        2.60        6.70     10.37 o 
  12   0  10      692.18      785.14     47.83 o 
  13   0  10        6.70       16.06     11.12 o 
  14   0  10       30.35       43.78     16.61 o 
  15   0  10        1.58       15.95     11.30 o 
  16   0  10       76.04       64.26     30.74 o 
   1   1  10      332.25      374.69      7.71 o 
   2   1  10        2.27        2.63      4.11 o 
   3   1  10      469.87      441.37      9.19 o 
   4   1  10     1504.38     1506.06     20.74 o 
   5   1  10      511.18      491.94      9.31 o 
   6   1  10      109.03      102.44     13.20 o 
   7   1  10      265.77      246.24     36.79 o 
   8   1  10     1566.02     1747.67     25.63 o 
   9   1  10      427.42      491.72     15.25 o 
  10   1  10      157.91      144.00     20.66 o 
  11   1  10      118.52      110.92     18.92 o 
  12   1  10      365.91      418.60     16.42 o 
  13   1  10       11.40       11.97      7.60 o 
  14   1  10      234.68      191.49     45.36 o 
  15   1  10      220.09      166.42     43.18 o 
  16   1  10        7.85        7.52     12.90 o 
   0   2  10      934.89      919.82     15.43 o 
   1   2  10      633.88      663.24      9.21 o 
   2   2  10      580.85      592.99      9.45 o 
   3   2  10      400.08      420.37      8.76 o 
   4   2  10      171.27      165.60      9.14 o 
   5   2  10      326.64      324.83      9.49 o 
   6   2  10     1230.23     1282.96     23.89 o 
   7   2  10      882.62      901.23     20.06 o 
   8   2  10       59.84       52.47      9.29 o 
   9   2  10        6.61       10.08      6.13 o 
  10   2  10      155.20      159.86     22.23 o 
  11   2  10       24.67       34.48      8.50 o 
  12   2  10      136.46      128.40     19.79 o 
  13   2  10       13.23       21.19      5.82 o 
  14   2  10      160.39      141.69     31.61 o 
  15   2  10        0.12        5.28      8.89 o 
  16   2  10       33.56       20.79     13.89 o 
   1   3  10     4207.63     4413.86     40.28 o 
   2   3  10     2011.41     2159.36     20.16 o 
   3   3  10     2261.94     2269.64     22.19 o 
   4   3  10       14.01        9.27      4.40 o 
   5   3  10       14.79       22.01      4.14 o 
   6   3  10      487.44      505.62     12.63 o 
   7   3  10     2628.31     2829.50     43.28 o 
   8   3  10      132.00      145.58     10.89 o 
   9   3  10        1.33        6.84      5.77 o 
  10   3  10       83.22       76.44     12.35 o 
  11   3  10      158.90      171.52     25.81 o 
  12   3  10       59.85       49.08      9.86 o 
  13   3  10      117.54      119.04     27.87 o 
  14   3  10       16.30       25.14     10.49 o 
  15   3  10       44.96       49.05     22.20 o 
  16   3  10        0.09       18.33     11.30 o 
   0   4  10       42.53       25.75      9.25 o 
   1   4  10      921.56      899.92     13.28 o 
   2   4  10     1561.95     1724.39     19.49 o 
   3   4  10      333.08      322.44      8.01 o 
   4   4  10      161.23      198.74      7.00 o 
   5   4  10        0.98        5.65      3.40 o 
   6   4  10     1541.31     1671.92     22.88 o 
   7   4  10       75.76       85.25     11.49 o 
   8   4  10       48.01       51.27      9.96 o 
   9   4  10       31.30       17.00      5.95 o 
  10   4  10       85.85       59.62      9.79 o 
  11   4  10        0.68        9.76      4.93 o 
  12   4  10       39.59       43.88     10.04 o 
  13   4  10        4.61       13.01     10.80 o 
  14   4  10       82.88       61.83     19.90 o 
  15   4  10       17.74       21.31     10.75 o 
   1   5  10     2562.61     2725.07     31.24 o 
   2   5  10     1966.06     2030.67     22.86 o 
   3   5  10      795.50      769.71     14.12 o 
   4   5  10     2008.48     2042.82     25.38 o 
   5   5  10      105.72      110.19      7.12 o 
   6   5  10        3.59        4.70      4.02 o 
   7   5  10      869.27      870.31     16.00 o 
   8   5  10       53.11       56.60      8.51 o 
   9   5  10       23.54       28.48      6.93 o 
  10   5  10       14.45       11.03      5.38 o 
  11   5  10      302.39      334.12     26.90 o 
  12   5  10       48.93       35.92     13.10 o 
  13   5  10      227.42      211.03     51.46 o 
  14   5  10       34.45       15.93     11.96 o 
  15   5  10       20.97       26.71     14.15 o 
   0   6  10     2095.05     2162.90     36.20 o 
   1   6  10      620.91      644.79     13.00 o 
   2   6  10      103.82       94.03     10.25 o 
   3   6  10        4.16       12.06      5.46 o 
   4   6  10     1348.88     1442.65     17.78 o 
   5   6  10        4.59       10.79      3.23 o 
   6   6  10      260.23      258.77      8.01 o 
   7   6  10       31.46       24.10      6.44 o 
   8   6  10        0.04        9.85      3.67 o 
   9   6  10      101.21       79.19     13.66 o 
  10   6  10      107.19      115.91     19.04 o 
  11   6  10       10.34       13.01      7.16 o 
  12   6  10       17.25        8.86     10.03 o 
  13   6  10        5.20       20.93     14.13 o 
  14   6  10        9.64       10.41     16.66 o 
  15   6  10        1.99       14.48     12.69 o 
   1   7  10      461.75      482.46     12.82 o 
   2   7  10        2.01        4.42      5.72 o 
   3   7  10       18.38       13.92      5.71 o 
   4   7  10       87.57       90.63     12.53 o 
   5   7  10      301.75      320.03     12.27 o 
   6   7  10       65.70       58.30     10.17 o 
   7   7  10       19.74       13.78      3.55 o 
   8   7  10        1.09        7.67      5.19 o 
   9   7  10       35.78       25.63      9.23 o 
  10   7  10       27.57       23.86     10.37 o 
  11   7  10       55.96       75.18     21.60 o 
  12   7  10        3.11        4.90     11.55 o 
  13   7  10       43.33       25.73     14.24 o 
  14   7  10       31.08       14.99     16.72 o 
   0   8  10      716.27      769.26     25.90 o 
   1   8  10      299.90      327.63     12.52 o 
   2   8  10        0.95        8.26      5.62 o 
   3   8  10      112.26      136.08     14.05 o 
   4   8  10      116.47      145.79     15.59 o 
   5   8  10      247.16      287.34     10.80 o 
   6   8  10       92.98       98.69     12.07 o 
   7   8  10      241.12      263.43     11.97 o 
   8   8  10        7.08       14.58      6.41 o 
   9   8  10       22.37       22.16     10.41 o 
  10   8  10       38.04        7.83     15.91 o 
  11   8  10       92.97      108.21     25.74 o 
  12   8  10      117.42      125.68     26.94 o 
  13   8  10        7.63        0.93     10.89 o 
  14   8  10        7.26        7.34      9.62 o 
   1   9  10       57.28       58.94      9.52 o 
   2   9  10      821.64      856.23     16.88 o 
   3   9  10      140.35      128.26     14.00 o 
   4   9  10     1495.99     1559.43     32.81 o 
   5   9  10        6.22        5.77      5.29 o 
   6   9  10        0.38        6.59      4.22 o 
   7   9  10      190.26      175.32     22.76 o 
   8   9  10       52.69       28.18      8.13 o 
   9   9  10        0.96       13.29      9.60 o 
  10   9  10       25.61       34.11     13.87 o 
  11   9  10       20.18       37.56     12.42 o 
  12   9  10       15.44       16.37     12.86 o 
  13   9  10        1.36       15.23      9.10 o 
   0  10  10       70.34       68.62     15.00 o 
   1  10  10      445.58      445.18     13.99 o 
   2  10  10       46.91       46.14      7.78 o 
   3  10  10       74.07       84.41     10.45 o 
   4  10  10       17.79       17.52      5.06 o 
   5  10  10      165.12      159.23     21.94 o 
   6  10  10        4.33       10.14      5.59 o 
   7  10  10      155.82      163.90     24.62 o 
   8  10  10       34.33       21.15     10.64 o 
   9  10  10        2.34        7.97     11.79 o 
  10  10  10       23.89       22.53     13.83 o 
  11  10  10       21.39       23.42     15.10 o 
  12  10  10        3.23       19.15     10.28 o 
   1  11  10      512.19      581.03     14.77 o 
   2  11  10       71.67       84.83     11.23 o 
   3  11  10      157.90      165.18     18.09 o 
   4  11  10      174.34      143.00     18.47 o 
   5  11  10       36.27       19.30      6.67 o 
   6  11  10       27.16       25.70      8.56 o 
   7  11  10       10.36        9.49      8.10 o 
   8  11  10       83.58       43.40     14.55 o 
   9  11  10        3.66       -6.26     11.75 o 
  10  11  10      103.91      125.38     22.90 o 
  11  11  10       30.54       29.42     14.71 o 
   0  12  10      120.12      140.50     36.25 o 
   1  12  10       74.00       82.94     12.38 o 
   2  12  10       35.15       28.86      6.22 o 
   3  12  10        0.38        4.34      5.03 o 
   4  12  10        3.83        6.23      7.65 o 
   5  12  10       37.33       31.38      8.13 o 
   6  12  10        4.82       15.25      7.27 o 
   7  12  10       11.62       14.18      9.17 o 
   8  12  10        9.40        1.71     13.64 o 
   9  12  10        1.84       13.92      8.70 o 
  10  12  10       55.91       46.40     13.31 o 
   1  13  10      398.72      472.07     15.45 o 
   2  13  10      190.15      182.15     25.92 o 
   3  13  10      251.33      303.73     25.62 o 
   4  13  10       53.69       47.59      9.90 o 
   5  13  10        0.23       11.29      8.61 o 
   6  13  10       23.58        7.74      9.32 o 
   7  13  10        5.79       17.31      8.23 o 
   8  13  10        0.02        6.07     12.75 o 
   9  13  10       89.56       92.55     24.75 o 
   0  14  10       23.81       41.98     14.36 o 
   1  14  10      632.70      747.48     20.71 o 
   2  14  10       17.60       21.20      7.12 o 
   3  14  10       31.09       27.26      7.34 o 
   4  14  10       12.54       24.27      8.10 o 
   5  14  10      236.05      229.24     51.99 o 
   6  14  10       10.39       11.16      6.47 o 
   7  14  10       44.18       32.53     15.29 o 
   1  15  10       95.11       59.02     15.26 o 
   2  15  10        1.09       11.39      6.91 o 
   3  15  10        0.01        9.33      6.45 o 
   4  15  10        0.13       11.17      8.50 o 
   5  15  10       11.42       24.75      8.37 o 
   1   1  11      134.95      124.56     10.96 o 
   2   1  11        9.56        5.39      4.12 o 
   3   1  11      389.97      377.03      8.93 o 
   4   1  11       47.02       51.56      8.53 o 
   5   1  11      676.41      698.66     11.72 o 
   6   1  11       45.38       37.20      9.02 o 
   7   1  11      337.09      370.31     24.79 o 
   8   1  11       64.70       62.54     11.25 o 
   9   1  11       29.65       14.67      8.75 o 
  10   1  11       15.07       19.80      8.06 o 
  11   1  11       44.36       35.24      8.61 o 
  12   1  11       52.34       44.35      9.06 o 
  13   1  11        0.63        1.61      8.03 o 
  14   1  11        8.81       18.48      7.72 o 
  15   1  11        0.00       10.76      7.54 o 
  16   1  11        2.34        3.06     12.06 o 
   0   2  11     6528.79     6655.57     67.40 o 
   1   2  11       42.70       57.95      7.26 o 
   2   2  11     1237.07     1285.07     16.46 o 
   3   2  11     1017.79     1086.50     17.81 o 
   4   2  11      306.05      306.51      8.99 o 
   5   2  11      414.45      427.00     10.37 o 
   6   2  11     1247.57     1276.08     18.90 o 
   7   2  11      204.12      220.59     27.48 o 
   8   2  11      223.26      199.86     29.90 o 
   9   2  11      780.51      807.25     17.47 o 
  10   2  11      424.23      478.98     17.54 o 
  11   2  11      683.44      720.31     19.57 o 
  12   2  11       14.66       11.46      7.90 o 
  13   2  11       33.27       24.77      8.17 o 
  14   2  11        1.33       -3.25      8.12 o 
  15   2  11       36.39       23.19      7.69 o 
   1   3  11      346.00      339.23     12.18 o 
   2   3  11      214.39      200.37      9.67 o 
   3   3  11      677.32      681.16     10.85 o 
   4   3  11       58.42       42.62      6.05 o 
   5   3  11        0.17        5.52      3.25 o 
   6   3  11       12.01       16.06      4.98 o 
   7   3  11     1740.44     1875.50     26.93 o 
   8   3  11        0.31        5.69      4.50 o 
   9   3  11        2.72        6.09      6.42 o 
  10   3  11        1.72        5.64      5.95 o 
  11   3  11       13.09       16.76      5.99 o 
  12   3  11       87.73       67.71     11.15 o 
  13   3  11       11.26       11.22      7.43 o 
  14   3  11       22.20       22.01      9.13 o 
  15   3  11        1.43       14.48     12.20 o 
   0   4  11      169.08      170.76     26.92 o 
   1   4  11       43.67       39.80      6.40 o 
   2   4  11      343.64      384.91     12.70 o 
   3   4  11        0.03       -3.22      3.61 o 
   4   4  11       51.71       63.35      8.12 o 
   5   4  11        0.32        2.96      3.68 o 
   6   4  11       21.56       23.84      6.37 o 
   7   4  11       21.16       18.03      4.62 o 
   8   4  11        3.92        1.13      7.80 o 
   9   4  11       74.01       85.61     12.99 o 
  10   4  11       60.47       36.60      7.20 o 
  11   4  11        0.98        4.57      6.31 o 
  12   4  11        1.36       14.36      8.58 o 
  13   4  11       17.95       18.75     10.83 o 
  14   4  11        1.70        6.43     13.23 o 
  15   4  11        1.36        3.83     12.65 o 
   1   5  11     1268.24     1332.06     17.42 o 
   2   5  11       69.07       71.17      8.90 o 
   3   5  11      352.52      362.16     11.10 o 
   4   5  11       29.68       32.21      5.43 o 
   5   5  11      151.96      176.55      9.11 o 
   6   5  11      203.28      181.90      7.88 o 
   7   5  11       24.78       22.59      5.90 o 
   8   5  11      148.98      132.53     18.29 o 
   9   5  11       55.33       34.86      8.89 o 
  10   5  11       47.73       55.49      7.37 o 
  11   5  11        1.86       11.17     10.95 o 
  12   5  11       51.11       45.07     10.15 o 
  13   5  11       20.18       18.33      9.61 o 
  14   5  11       73.68       75.16     22.41 o 
  15   5  11       14.99       20.00     15.75 o 
   0   6  11     3274.44     3600.13     72.99 o 
   1   6  11       95.27      106.40     12.87 o 
   2   6  11        2.21        8.51      4.90 o 
   3   6  11      331.67      315.42     12.11 o 
   4   6  11      924.59     1107.27     25.80 o 
   5   6  11       64.83       75.46      9.22 o 
   6   6  11      435.11      451.54      9.75 o 
   7   6  11       26.39       20.36      5.47 o 
   8   6  11       33.55       25.48      5.46 o 
   9   6  11       33.58       44.24      8.51 o 
  10   6  11      240.83      324.83     19.93 o 
  11   6  11        5.23       11.43      6.11 o 
  12   6  11      111.50       87.22     22.83 o 
  13   6  11        5.63        4.26     12.94 o 
  14   6  11        2.00        0.08     10.96 o 
   1   7  11       51.69       49.28      7.48 o 
   2   7  11       60.85       58.82      7.47 o 
   3   7  11      394.56      425.57     11.82 o 
   4   7  11      493.18      444.79     12.39 o 
   5   7  11     1744.34     1843.26     20.20 o 
   6   7  11        4.02        4.99      5.25 o 
   7   7  11      920.85     1040.76     22.30 o 
   8   7  11      134.67      109.29     16.90 o 
   9   7  11        0.38        6.46      8.27 o 
  10   7  11      159.50      126.17     22.05 o 
  11   7  11       17.68       19.94      9.89 o 
  12   7  11        0.58       18.38     13.20 o 
  13   7  11       71.13       79.85     28.76 o 
  14   7  11       28.17       18.30     11.89 o 
   0   8  11      444.88      490.33     14.99 o 
   1   8  11      324.35      320.62     16.63 o 
   2   8  11      265.71      256.28     17.09 o 
   3   8  11       96.04       91.37      9.13 o 
   4   8  11      715.39      789.13     15.47 o 
   5   8  11      350.25      370.91     10.89 o 
   6   8  11      186.33      178.13     10.96 o 
   7   8  11        3.48        6.74      4.67 o 
   8   8  11      181.56      166.60     24.37 o 
   9   8  11       62.91       54.94     13.59 o 
  10   8  11      259.19      263.61     51.97 o 
  11   8  11       38.05       34.03     14.47 o 
  12   8  11      181.20      178.27     34.15 o 
  13   8  11        0.14      106.71     78.36 o 
   1   9  11      870.65      879.20     14.46 o 
   2   9  11        8.18        8.97      6.04 o 
   3   9  11     1074.68     1110.53     16.32 o 
   4   9  11        2.88        1.14      5.84 o 
   5   9  11      998.75     1097.96     14.92 o 
   6   9  11       23.17       22.69      6.22 o 
   7   9  11       81.88       68.91     11.68 o 
   8   9  11      257.95      272.27     20.69 o 
   9   9  11        0.51        9.45     12.57 o 
  10   9  11        2.56        5.95     11.23 o 
  11   9  11      161.67      151.89     34.36 o 
  12   9  11       47.19       19.60     11.23 o 
  13   9  11        0.56        6.17     13.64 o 
   0  10  11     1136.08     1148.16     25.16 o 
   1  10  11      155.40      169.21     17.17 o 
   2  10  11      398.59      422.55     12.51 o 
   3  10  11        7.30       10.83      5.11 o 
   4  10  11        4.20        7.32      4.78 o 
   5  10  11        8.99        9.07      3.97 o 
   6  10  11       30.85       17.22      6.82 o 
   7  10  11        1.01        4.70      6.83 o 
   8  10  11       59.96       44.36     14.04 o 
   9  10  11        0.55       12.73     12.93 o 
  10  10  11       54.80       53.73     17.67 o 
  11  10  11       90.77       75.89     22.14 o 
  12  10  11        9.77       12.61     10.90 o 
   1  11  11       32.57       27.66      5.73 o 
   2  11  11       10.56       13.70      5.42 o 
   3  11  11       10.95        8.61      4.15 o 
   4  11  11      154.16      146.38     16.61 o 
   5  11  11       21.07       12.43      7.34 o 
   6  11  11        1.48        5.61      5.33 o 
   7  11  11       65.21       76.07     17.14 o 
   8  11  11      178.84      150.75     24.78 o 
   9  11  11      126.64      128.64     29.00 o 
  10  11  11       13.27        2.28      9.60 o 
  11  11  11       45.88       30.55     11.89 o 
   0  12  11        0.35       13.75      6.30 o 
   1  12  11        0.43        4.15      4.53 o 
   2  12  11       50.23       37.70      7.77 o 
   3  12  11       12.46       10.24      6.72 o 
   4  12  11       19.51       16.76      5.66 o 
   5  12  11       22.54       25.01      8.58 o 
   6  12  11        6.67       15.15     11.34 o 
   7  12  11        4.06        8.50      9.15 o 
   8  12  11        4.89       27.51     10.57 o 
   9  12  11        5.23       21.22     12.77 o 
  10  12  11       58.59       56.67     14.35 o 
   1  13  11       91.80       68.74     11.97 o 
   2  13  11        0.48        8.18      6.31 o 
   3  13  11      249.14      244.84     35.69 o 
   4  13  11        5.71        8.68      6.54 o 
   5  13  11       58.71       45.57     11.39 o 
   6  13  11        1.73        8.46     10.00 o 
   7  13  11       18.15       11.13     11.54 o 
   8  13  11        0.76       -0.88     13.18 o 
   0  14  11      180.40      161.84     32.81 o 
   1  14  11       85.47       60.09     13.75 o 
   2  14  11       97.06       77.82     12.18 o 
   3  14  11        0.47       13.45      5.90 o 
   4  14  11        0.53       16.88      8.27 o 
   5  14  11        2.69        4.37      9.43 o 
   6  14  11       12.35       13.82      8.95 o 
   7  14  11       12.17       20.64     13.52 o 
   1  15  11       14.17       15.54      6.43 o 
   2  15  11       21.85       29.42      9.55 o 
   3  15  11       29.39       39.13     12.29 o 
   4  15  11       11.82       19.53      8.56 o 
   0   0  12     1140.19     1186.06     44.93 o 
   1   0  12     1206.82     1180.00     26.77 o 
   2   0  12     2375.76     2667.62     42.69 o 
   3   0  12      393.56      397.89     18.83 o 
   4   0  12      744.36      783.94     28.91 o 
   5   0  12       48.73       46.58     14.61 o 
   6   0  12     1085.31     1231.17     31.94 o 
   7   0  12     2287.94     2436.44     43.16 o 
   8   0  12     1195.55     1239.50     26.34 o 
   9   0  12       42.44       41.49     11.95 o 
  10   0  12       22.16       13.16      9.11 o 
  11   0  12      223.45      205.73     40.97 o 
  12   0  12      130.67      117.23     32.92 o 
  13   0  12       38.07       29.41     11.13 o 
  14   0  12      130.69      120.67     49.71 o 
  15   0  12       60.45       45.13     29.18 o 
   1   1  12     1305.14     1273.86     19.99 o 
   2   1  12        0.05       14.08      4.89 o 
   3   1  12     1518.67     1458.73     22.12 o 
   4   1  12     1086.66     1085.48     17.49 o 
   5   1  12       23.45       24.42      4.20 o 
   6   1  12      158.57      164.38     20.52 o 
   7   1  12     1699.06     1857.32     35.51 o 
   8   1  12      129.67      111.16     16.96 o 
   9   1  12       14.28       18.01      6.13 o 
  10   1  12      165.18      153.39     22.08 o 
  11   1  12      543.62      619.28     17.51 o 
  12   1  12       43.03       27.09      9.05 o 
  13   1  12       43.61       28.07      9.63 o 
  14   1  12       33.14       24.36      8.71 o 
  15   1  12       55.96       41.10     14.72 o 
   0   2  12       23.28       13.69     10.81 o 
   1   2  12      143.95      139.60     14.65 o 
   2   2  12      101.16       99.58     13.32 o 
   3   2  12      148.38      164.90     14.39 o 
   4   2  12       15.37       18.18      6.10 o 
   5   2  12      196.73      170.57      6.31 o 
   6   2  12      908.46      930.65     16.82 o 
   7   2  12      321.88      326.93     28.37 o 
   8   2  12        0.53        4.28      7.72 o 
   9   2  12        0.14       12.31      9.31 o 
  10   2  12      131.15      122.80     19.06 o 
  11   2  12        8.64       -0.58      8.50 o 
  12   2  12       27.41       24.54      8.76 o 
  13   2  12       16.45        7.21      8.45 o 
  14   2  12       51.94       47.53     14.89 o 
  15   2  12       16.15       17.39     10.20 o 
   1   3  12       16.86       13.13      5.37 o 
   2   3  12      863.15      956.24     14.74 o 
   3   3  12       76.15       72.98     11.12 o 
   4   3  12       58.44       65.65      9.10 o 
   5   3  12      119.49      110.18      6.27 o 
   6   3  12      462.54      501.70     11.82 o 
   7   3  12      438.68      477.74     17.73 o 
   8   3  12       17.83       20.53      8.26 o 
   9   3  12       69.89       55.85     11.13 o 
  10   3  12       93.23       58.95     11.49 o 
  11   3  12       36.25       39.51     11.17 o 
  12   3  12       49.65       44.37      9.43 o 
  13   3  12        7.00       14.57      7.72 o 
  14   3  12       59.68       60.20     18.37 o 
  15   3  12       32.46       28.61     18.78 o 
   0   4  12      530.02      537.69     19.92 o 
   1   4  12      699.21      729.06     15.79 o 
   2   4  12      413.63      445.62     12.73 o 
   3   4  12       16.31       17.49      4.82 o 
   4   4  12        1.37        5.78      4.10 o 
   5   4  12      501.16      510.95     10.90 o 
   6   4  12       70.79       62.66      8.58 o 
   7   4  12       72.23       62.46      9.65 o 
   8   4  12      468.70      522.19     16.67 o 
   9   4  12       51.08       52.04     10.10 o 
  10   4  12      141.02       98.98     15.73 o 
  11   4  12      140.80      120.68     18.35 o 
  12   4  12       11.67       17.43      8.34 o 
  13   4  12        0.38        9.99     10.01 o 
  14   4  12        1.74       11.52     11.10 o 
  15   4  12      115.50      103.08     30.26 o 
   1   5  12       20.89       24.29      5.43 o 
   2   5  12     2702.46     2919.80     32.14 o 
   3   5  12       21.15       16.08      6.88 o 
   4   5  12     1285.58     1333.58     22.90 o 
   5   5  12       28.05       20.58      5.25 o 
   6   5  12       22.30       17.00      4.51 o 
   7   5  12       67.50       59.19      9.02 o 
   8   5  12       34.51       37.15      9.96 o 
   9   5  12       88.02       80.97     12.55 o 
  10   5  12       34.59       40.03      8.12 o 
  11   5  12       47.65       25.31     11.23 o 
  12   5  12       15.05       19.68     12.43 o 
  13   5  12        7.66        5.36     13.86 o 
  14   5  12       37.24       21.31     15.46 o 
   0   6  12      414.23      443.56     17.46 o 
   1   6  12       93.15       77.32      8.02 o 
   2   6  12        2.87        7.66      4.58 o 
   3   6  12        4.50        6.29      6.93 o 
   4   6  12      261.42      277.13     13.06 o 
   5   6  12      450.43      416.90     12.48 o 
   6   6  12       16.20       19.05      5.18 o 
   7   6  12       56.23       47.01      8.93 o 
   8   6  12      107.88      104.48     15.01 o 
   9   6  12      137.16      131.28     20.37 o 
  10   6  12       30.53       45.44     12.34 o 
  11   6  12      119.25       81.09     20.06 o 
  12   6  12        9.72       23.15     14.60 o 
  13   6  12        0.00        6.87     14.13 o 
  14   6  12        9.79       21.20     12.11 o 
   1   7  12       50.33       51.17      7.93 o 
   2   7  12        7.47        8.32      6.10 o 
   3   7  12      309.86      346.01     14.46 o 
   4   7  12      157.62      172.81     11.00 o 
   5   7  12      127.74      110.77     14.79 o 
   6   7  12       15.76       20.36      5.87 o 
   7   7  12       52.06       50.53      7.91 o 
   8   7  12       21.88       19.34      5.81 o 
   9   7  12        5.64       15.59     11.02 o 
  10   7  12        3.75        8.81      7.40 o 
  11   7  12      183.82      173.48     52.27 o 
  12   7  12       40.34       36.02     14.13 o 
  13   7  12        4.57        8.70     16.21 o 
   0   8  12      284.67      339.97     25.13 o 
   1   8  12        3.13        7.54      4.93 o 
   2   8  12       50.54       69.49      9.33 o 
   3   8  12       11.16        8.13      5.92 o 
   4   8  12      425.49      492.01     13.18 o 
   5   8  12        0.08        6.45      5.67 o 
   6   8  12       30.11       33.94      7.23 o 
   7   8  12       30.69       22.23      6.47 o 
   8   8  12       37.03       27.52      8.18 o 
   9   8  12        0.14       11.57      9.09 o 
  10   8  12       47.30       46.99     21.60 o 
  11   8  12      103.62       77.15     30.69 o 
  12   8  12        0.24        5.94     11.49 o 
  13   8  12        1.31        5.91     14.65 o 
   1   9  12       68.55       65.67      8.65 o 
   2   9  12      287.93      285.15     22.32 o 
   3   9  12      499.36      581.22     13.64 o 
   4   9  12      746.58      803.77     21.29 o 
   5   9  12       36.15       24.24      6.65 o 
   6   9  12       60.05       40.42      8.51 o 
   7   9  12      260.13      297.66     15.67 o 
   8   9  12       17.73       20.77      8.54 o 
   9   9  12       95.05       94.18     23.64 o 
  10   9  12        0.33        6.63     12.77 o 
  11   9  12      107.08      113.05     20.41 o 
  12   9  12        8.68       18.31     10.93 o 
   0  10  12       60.67       92.36     13.55 o 
   1  10  12       28.42       21.22      6.25 o 
   2  10  12      118.86      127.12     16.19 o 
   3  10  12      125.40      102.23     13.82 o 
   4  10  12        8.75       15.22      5.26 o 
   5  10  12      130.61      105.80     14.08 o 
   6  10  12      106.28      110.27     16.49 o 
   7  10  12        8.83       16.37      7.07 o 
   8  10  12        2.28        3.01     13.44 o 
   9  10  12        4.65        6.69      9.02 o 
  10  10  12       33.20       49.43     16.32 o 
  11  10  12        3.45       14.43     10.48 o 
   1  11  12        4.87        4.27      7.31 o 
   2  11  12        0.09        4.90      6.22 o 
   3  11  12        0.36        5.43      6.05 o 
   4  11  12       76.69       64.18      9.69 o 
   5  11  12       21.78       19.34      8.19 o 
   6  11  12       30.86       31.78      8.26 o 
   7  11  12        1.51        5.57      8.21 o 
   8  11  12        0.24       20.84      9.67 o 
   9  11  12        3.32       23.47     16.03 o 
  10  11  12       19.22       36.63     13.90 o 
   0  12  12       44.79       46.73     12.01 o 
   1  12  12       36.19       34.36      6.87 o 
   2  12  12        7.24       13.19      5.89 o 
   3  12  12       11.62        4.32      7.28 o 
   4  12  12      145.91      136.42     19.21 o 
   5  12  12       11.10       16.27      9.34 o 
   6  12  12        0.76        1.74      9.08 o 
   7  12  12        0.08        9.42      9.13 o 
   8  12  12       58.68       55.52     19.70 o 
   9  12  12       22.86       15.84     11.60 o 
   1  13  12        4.68        6.28      7.12 o 
   2  13  12      111.91       88.64     16.90 o 
   3  13  12        3.65        5.20      7.42 o 
   4  13  12        5.72       17.74      7.68 o 
   5  13  12       14.94       35.59     12.47 o 
   6  13  12       11.52       29.09     11.41 o 
   7  13  12        7.07        6.07     11.64 o 
   8  13  12       55.39       30.32     16.26 o 
   0  14  12      283.20      320.17     31.82 o 
   1  14  12      213.52      157.32     29.66 o 
   2  14  12       43.00       36.72      8.34 o 
   3  14  12        0.20       10.42      9.05 o 
   4  14  12       12.55       18.32      8.19 o 
   5  14  12       37.14       37.81     11.42 o 
   1  15  12        7.59       12.26      7.25 o 
   2  15  12       44.09       35.27     10.41 o 
   1   1  13       29.56       28.40      9.65 o 
   2   1  13      167.67      153.58     11.14 o 
   3   1  13      825.97      864.51     13.99 o 
   4   1  13      193.84      200.24      9.49 o 
   5   1  13        2.18        5.67      4.90 o 
   6   1  13      313.41      308.29     42.04 o 
   7   1  13      193.23      199.17     24.39 o 
   8   1  13      370.28      397.65     24.94 o 
   9   1  13       23.58       27.40      8.53 o 
  10   1  13       86.60       78.94     12.47 o 
  11   1  13        2.94       -2.19      8.53 o 
  12   1  13       26.71       32.63      8.74 o 
  13   1  13       22.53       23.14      8.97 o 
  14   1  13       15.27       16.77      9.74 o 
  15   1  13        0.18        0.13      8.63 o 
   0   2  13      557.22      590.36     21.01 o 
   1   2  13       75.71       76.47     12.82 o 
   2   2  13      211.76      235.83     25.84 o 
   3   2  13      227.30      265.77     12.78 o 
   4   2  13        1.35        6.32      5.42 o 
   5   2  13     1234.18     1327.87     19.20 o 
   6   2  13      462.81      454.92     12.44 o 
   7   2  13      139.36      148.95     18.34 o 
   8   2  13        0.03        7.84      6.66 o 
   9   2  13      803.51      926.48     19.61 o 
  10   2  13      229.07      214.80     37.35 o 
  11   2  13       22.33       15.49      6.99 o 
  12   2  13       18.46       19.94      7.45 o 
  13   2  13        1.49        8.44      8.51 o 
  14   2  13        3.43       16.51      8.05 o 
   1   3  13        0.78        4.29      5.65 o 
   2   3  13      528.80      556.50     12.94 o 
   3   3  13      226.42      234.23      9.91 o 
   4   3  13      352.46      372.39      9.16 o 
   5   3  13      123.79      120.09     14.60 o 
   6   3  13      165.83      169.76      8.23 o 
   7   3  13      491.65      569.06     18.87 o 
   8   3  13      176.69      160.59     27.26 o 
   9   3  13       47.69       61.06     12.71 o 
  10   3  13       84.19       71.84     14.55 o 
  11   3  13        8.98        6.85      5.42 o 
  12   3  13       20.44       24.03      7.54 o 
  13   3  13       77.48       77.42     19.29 o 
  14   3  13        2.55       14.18      9.20 o 
   0   4  13      705.53      766.40     21.94 o 
   1   4  13      106.90      103.89     12.60 o 
   2   4  13        4.61        0.50      6.62 o 
   3   4  13       65.92       59.69      8.61 o 
   4   4  13       84.62      105.55      6.94 o 
   5   4  13      140.59      156.28     17.53 o 
   6   4  13        3.98       -1.88      6.10 o 
   7   4  13       40.07       42.01     10.18 o 
   8   4  13        0.37       -8.09     10.56 o 
   9   4  13       18.38       21.80      9.21 o 
  10   4  13        0.02        6.50      8.44 o 
  11   4  13        0.03        4.59      7.29 o 
  12   4  13       23.30       21.69      9.15 o 
  13   4  13        0.04       12.91      8.07 o 
  14   4  13        3.79       20.00     12.03 o 
   1   5  13      192.80      164.92     17.99 o 
   2   5  13      414.55      407.59     12.55 o 
   3   5  13        2.14        2.27      6.26 o 
   4   5  13      637.85      557.04     11.72 o 
   5   5  13       37.50       28.10      8.14 o 
   6   5  13       47.12       39.72      7.18 o 
   7   5  13      152.42      118.35      9.77 o 
   8   5  13       49.25       44.49      9.93 o 
   9   5  13      153.56      135.97     21.21 o 
  10   5  13        2.25        5.27      6.22 o 
  11   5  13      101.44       70.64     19.50 o 
  12   5  13        4.78       15.92      8.95 o 
  13   5  13        2.14       11.01     14.11 o 
  14   5  13        0.04        5.58     17.38 o 
   0   6  13     1251.55     1192.10     25.15 o 
   1   6  13      439.47      451.63     12.55 o 
   2   6  13       27.03       25.24      6.66 o 
   3   6  13       22.99       28.25      7.28 o 
   4   6  13      162.87      117.09     15.80 o 
   5   6  13      788.14      796.17     16.15 o 
   6   6  13      273.13      248.48     20.00 o 
   7   6  13      288.36      260.45     14.65 o 
   8   6  13       48.17       28.94      6.96 o 
   9   6  13      138.74      113.24     20.93 o 
  10   6  13      146.42      148.22     26.25 o 
  11   6  13      158.02      121.67     23.26 o 
  12   6  13       14.86       21.92     15.19 o 
  13   6  13        6.24       13.74     14.37 o 
   1   7  13      276.32      245.95     27.34 o 
   2   7  13      249.53      287.65     14.07 o 
   3   7  13       24.18       19.22      7.14 o 
   4   7  13      174.26      153.78     18.28 o 
   5   7  13       68.31       64.51     10.30 o 
   6   7  13       25.70       21.21      5.76 o 
   7   7  13      120.11      131.28     14.51 o 
   8   7  13       56.15       38.04      8.69 o 
   9   7  13      125.08      143.11     23.47 o 
  10   7  13        1.57       12.00     10.43 o 
  11   7  13       64.88       55.71     14.49 o 
  12   7  13        4.73       17.40     12.14 o 
  13   7  13      103.89       64.42     27.91 o 
   0   8  13      729.73      720.71     20.21 o 
   1   8  13      116.31      114.03     14.46 o 
   2   8  13       16.89       14.93      5.90 o 
   3   8  13      128.07      116.12     12.29 o 
   4   8  13      339.72      335.11     14.47 o 
   5   8  13        0.02        6.62      5.86 o 
   6   8  13        1.34        4.07      5.55 o 
   7   8  13        9.17       11.66      4.44 o 
   8   8  13       10.71       -1.48     11.41 o 
   9   8  13       30.99       30.00     13.90 o 
  10   8  13        0.31        4.04     15.44 o 
  11   8  13        5.20      -17.15     17.26 o 
  12   8  13       11.00       21.17     13.31 o 
   1   9  13        1.59       15.89      5.74 o 
   2   9  13      285.21      307.40     23.87 o 
   3   9  13        2.17        7.80      6.26 o 
   4   9  13        2.10        0.31      6.45 o 
   5   9  13       15.46       11.46      5.58 o 
   6   9  13        0.12        5.08      5.05 o 
   7   9  13        4.08       13.82      6.22 o 
   8   9  13       14.38        7.07      9.20 o 
   9   9  13       97.11       80.56     20.88 o 
  10   9  13       17.89       20.06     11.09 o 
  11   9  13        6.49       13.01     14.91 o 
   0  10  13       85.10       92.11     17.92 o 
   1  10  13      146.11      136.71     18.47 o 
   2  10  13       60.61       39.39      6.64 o 
   3  10  13       63.98       51.25      9.08 o 
   4  10  13       21.38        5.54      6.61 o 
   5  10  13      343.39      339.62     22.69 o 
   6  10  13        8.38        4.81      7.82 o 
   7  10  13      181.90      151.62     21.22 o 
   8  10  13        1.29        2.32      9.50 o 
   9  10  13       71.53       38.90     18.23 o 
  10  10  13       62.68       65.24     14.53 o 
  11  10  13       78.80       59.46     23.00 o 
   1  11  13        1.34       14.29      5.86 o 
   2  11  13      137.75      124.32     18.38 o 
   3  11  13       31.04       23.03      7.31 o 
   4  11  13       52.83       45.52     11.84 o 
   5  11  13       34.81       31.57      7.80 o 
   6  11  13        1.14        8.00      6.87 o 
   7  11  13       39.18       27.41     11.25 o 
   8  11  13       18.44       24.61     13.62 o 
   9  11  13        2.55        2.18     12.71 o 
   0  12  13       58.10       58.79     12.80 o 
   1  12  13        0.13       16.13      4.88 o 
   2  12  13        2.03       10.62      5.93 o 
   3  12  13        2.61       13.72      6.01 o 
   4  12  13       76.29       67.34     12.73 o 
   5  12  13       53.63       31.09      9.61 o 
   6  12  13       19.45       28.82     12.66 o 
   7  12  13        9.51       21.04     12.13 o 
   8  12  13        1.90        1.88     15.14 o 
   1  13  13       76.81       68.03     12.91 o 
   2  13  13       75.68       71.10     12.13 o 
   3  13  13      120.83      101.57     16.91 o 
   4  13  13       97.38      104.33     20.50 o 
   5  13  13        2.03        1.37     10.38 o 
   6  13  13        9.49       14.80      9.26 o 
   0  14  13       19.23       10.94      9.98 o 
   1  14  13      134.93      115.67     22.63 o 
   2  14  13       30.01       27.74      8.39 o 
   3  14  13        6.32       12.86      6.94 o 
   4  14  13        0.21        9.28      8.89 o 
   0   0  14     7136.65     7828.94    117.95 o 
   1   0  14       86.26      126.11     19.85 o 
   2   0  14     1623.26     1751.18     35.93 o 
   3   0  14      126.44      108.56     19.94 o 
   4   0  14     1149.27     1199.16     29.14 o 
   5   0  14        3.94       23.88      6.68 o 
   6   0  14      820.61      804.71     30.00 o 
   7   0  14      461.81      467.46     28.50 o 
   8   0  14       84.94       67.32     18.58 o 
   9   0  14        0.09       -2.42     13.05 o 
  10   0  14        0.15        2.91     12.26 o 
  11   0  14        3.25       15.55     11.02 o 
  12   0  14       24.22       38.72     13.52 o 
  13   0  14       37.57       36.11     12.80 o 
  14   0  14        1.96       11.78      8.34 o 
   1   1  14      973.99     1068.26     23.29 o 
   2   1  14     1292.56     1399.89     22.88 o 
   3   1  14      345.56      395.78     14.70 o 
   4   1  14     1632.01     1669.84     23.25 o 
   5   1  14     1110.66     1216.42     22.25 o 
   6   1  14      223.35      247.05     25.98 o 
   7   1  14      369.11      378.10     31.92 o 
   8   1  14      366.52      376.73     32.74 o 
   9   1  14      124.70      113.21     17.29 o 
  10   1  14       22.74       15.25      7.30 o 
  11   1  14       22.10       18.16      8.16 o 
  12   1  14      104.40       91.50     16.27 o 
  13   1  14      110.89       84.89     19.76 o 
  14   1  14       13.09        8.39      8.17 o 
   0   2  14       94.39       64.22     15.67 o 
   1   2  14      301.93      332.21     30.06 o 
   2   2  14       93.00       90.57     15.52 o 
   3   2  14      236.44      237.98     13.11 o 
   4   2  14        0.34        4.09      4.42 o 
   5   2  14      669.63      707.89     19.28 o 
   6   2  14      317.37      315.95     36.39 o 
   7   2  14       18.39        6.00      6.51 o 
   8   2  14        1.48        8.83      9.49 o 
   9   2  14      141.70      145.78     21.88 o 
  10   2  14        2.75        5.68      6.93 o 
  11   2  14      120.01      106.91     17.68 o 
  12   2  14       22.28       18.70      6.46 o 
  13   2  14        9.24       10.46     11.66 o 
  14   2  14        2.03       12.50      7.43 o 
   1   3  14      857.37      946.08     18.53 o 
   2   3  14       38.58       31.42      7.93 o 
   3   3  14     1442.57     1575.93     22.85 o 
   4   3  14        2.17        6.40      5.26 o 
   5   3  14        9.16       16.50      4.88 o 
   6   3  14        8.02        3.13      5.69 o 
   7   3  14      109.76       83.39     14.27 o 
   8   3  14      109.16       82.31     10.84 o 
   9   3  14       10.69       18.94      7.05 o 
  10   3  14       10.92       15.01      8.65 o 
  11   3  14       48.09       57.07     12.82 o 
  12   3  14        0.84        2.43      9.43 o 
  13   3  14        6.93       18.63      8.93 o 
  14   3  14        3.15       22.58      8.02 o 
   0   4  14      977.09     1112.35     27.07 o 
   1   4  14       32.71       28.75      7.13 o 
   2   4  14      256.13      261.86     17.53 o 
   3   4  14        1.83        9.69      5.03 o 
   4   4  14      188.91      217.95     16.41 o 
   5   4  14      269.14      270.67     27.10 o 
   6   4  14       29.81       29.50      7.46 o 
   7   4  14        6.75       10.24      5.81 o 
   8   4  14      144.98       96.45     16.61 o 
   9   4  14       86.90       87.56     15.71 o 
  10   4  14        0.04        7.99      6.16 o 
  11   4  14       17.09       20.97     10.23 o 
  12   4  14        0.33        6.28      7.30 o 
  13   4  14        7.17        7.36      8.72 o 
   1   5  14       92.76      107.21     13.55 o 
   2   5  14        2.00        4.52      6.78 o 
   3   5  14      511.87      541.60     12.14 o 
   4   5  14      272.19      272.74     19.09 o 
   5   5  14        2.62        3.76      5.10 o 
   6   5  14      161.83      142.65     18.54 o 
   7   5  14       73.03       93.99     15.53 o 
   8   5  14       17.91       15.72      7.75 o 
   9   5  14       84.46       75.66     14.46 o 
  10   5  14       28.18       31.20      8.81 o 
  11   5  14       26.79       23.48     11.74 o 
  12   5  14        3.20       11.58      8.35 o 
  13   5  14       12.64       20.59     14.13 o 
   0   6  14      395.92      403.73     17.53 o 
   1   6  14        4.56        7.41      4.90 o 
   2   6  14        6.18        4.36      5.36 o 
   3   6  14       39.84       34.92      7.20 o 
   4   6  14       62.25       70.36     10.70 o 
   5   6  14        1.87        0.82      5.25 o 
   6   6  14       19.02       18.37      6.90 o 
   7   6  14        2.38        0.78      7.55 o 
   8   6  14        5.47       17.32      7.40 o 
   9   6  14        2.59       12.23      9.56 o 
  10   6  14        0.11       12.84      9.76 o 
  11   6  14        9.40        9.01      7.67 o 
  12   6  14        9.04       -1.79     15.96 o 
  13   6  14       10.94       11.75     11.48 o 
   1   7  14      240.64      224.60     20.30 o 
   2   7  14       16.68       23.93      6.09 o 
   3   7  14      467.12      454.06     14.24 o 
   4   7  14        1.37       12.21      5.23 o 
   5   7  14       14.13       10.96      5.89 o 
   6   7  14       81.15       80.32     13.70 o 
   7   7  14        0.56        7.41      7.68 o 
   8   7  14       35.17       35.66      8.40 o 
   9   7  14        5.41        5.43     10.26 o 
  10   7  14       15.34       12.17      8.89 o 
  11   7  14       19.67        9.13     14.21 o 
  12   7  14       15.49       11.78     12.29 o 
   0   8  14       70.86       64.39      9.06 o 
   1   8  14       64.26       64.06      7.73 o 
   2   8  14      121.94      126.30     15.02 o 
   3   8  14       41.47       42.95      7.75 o 
   4   8  14       15.42        9.01      6.07 o 
   5   8  14       19.64       23.30      6.41 o 
   6   8  14       18.87       24.73      6.69 o 
   7   8  14        4.07        9.04      6.61 o 
   8   8  14       29.36       20.97     11.11 o 
   9   8  14        0.29        4.93     10.88 o 
  10   8  14       29.72       36.91     16.76 o 
  11   8  14       21.31        3.30     16.01 o 
   1   9  14       21.43       16.91      6.73 o 
   2   9  14      224.43      205.65     25.15 o 
   3   9  14      280.08      274.15     15.29 o 
   4   9  14      132.98      119.19     17.05 o 
   5   9  14       13.36       13.55      6.15 o 
   6   9  14        0.05        4.11      8.22 o 
   7   9  14      174.03      151.71     24.59 o 
   8   9  14       17.66       24.17     10.25 o 
   9   9  14       51.94       56.49     14.94 o 
  10   9  14       22.09       18.56     14.10 o 
  11   9  14       11.85       21.46     11.08 o 
   0  10  14       45.36       40.14     11.49 o 
   1  10  14      208.65      203.46     25.69 o 
   2  10  14       31.79       27.23      7.01 o 
   3  10  14       85.77       86.58     12.24 o 
   4  10  14        5.78       10.41      6.22 o 
   5  10  14       65.49       55.51     12.77 o 
   6  10  14       71.67       62.60     13.26 o 
   7  10  14        7.46       13.16      9.85 o 
   8  10  14        3.42       -2.05     12.59 o 
   9  10  14       55.70       49.45     15.71 o 
  10  10  14       10.89       19.13     15.52 o 
   1  11  14       69.51       63.62      8.13 o 
   2  11  14       27.00       34.15      6.97 o 
   3  11  14       18.59       17.26      5.26 o 
   4  11  14        2.40       15.50      7.66 o 
   5  11  14      168.09      133.70     23.32 o 
   6  11  14        1.69        7.88      9.49 o 
   7  11  14       14.04       16.07     10.12 o 
   8  11  14       10.44       14.28     13.45 o 
   9  11  14       14.00       10.78     12.99 o 
   0  12  14       14.48        1.65      6.01 o 
   1  12  14       44.57       35.19      6.68 o 
   2  12  14        5.92       10.91      5.21 o 
   3  12  14       13.37        9.40      6.16 o 
   4  12  14        4.59        7.43      7.65 o 
   5  12  14       31.23       22.57      8.20 o 
   6  12  14        5.21        7.56     10.10 o 
   7  12  14        6.83        7.77     13.16 o 
   1  13  14      101.77       96.99     15.82 o 
   2  13  14        0.74       11.25      5.41 o 
   3  13  14      191.89      167.52     33.23 o 
   4  13  14        3.13       -0.77      8.01 o 
   5  13  14        0.44       15.91      6.83 o 
   0  14  14      250.66      316.15     69.62 o 
   1  14  14       35.84       19.17      7.52 o 
   1   1  15      487.48      472.49     25.66 o 
   2   1  15      223.33      241.69     27.09 o 
   3   1  15        4.19      -12.30     12.30 o 
   4   1  15        6.19       -0.41      7.45 o 
   5   1  15       54.06       63.98     11.09 o 
   6   1  15      165.76      173.02     21.62 o 
   7   1  15      171.92      148.35     19.66 o 
   8   1  15      183.01      171.85     27.26 o 
   9   1  15        0.03        9.02      7.64 o 
  10   1  15       13.86       21.60      7.25 o 
  11   1  15       10.75       19.95      6.88 o 
  12   1  15        1.29        1.87      7.88 o 
  13   1  15        8.97       14.06      7.54 o 
   0   2  15      769.62      913.62     62.62 o 
   1   2  15      219.73      251.11     30.48 o 
   2   2  15       17.38       29.89      6.45 o 
   3   2  15      646.20      690.86     15.69 o 
   4   2  15      460.92      533.64     17.68 o 
   5   2  15      526.19      573.01     13.86 o 
   6   2  15       42.39       53.58     10.86 o 
   7   2  15        4.08        7.31      8.68 o 
   8   2  15      104.49      104.51     17.03 o 
   9   2  15      370.72      349.94     22.67 o 
  10   2  15      175.84      138.50     21.57 o 
  11   2  15       38.76       27.17      9.38 o 
  12   2  15        1.88       12.54      6.65 o 
  13   2  15        0.61       10.66      9.05 o 
   1   3  15      537.60      542.35     17.56 o 
   2   3  15      192.33      184.80     20.77 o 
   3   3  15        0.23        6.97      5.36 o 
   4   3  15      226.53      256.93     17.78 o 
   5   3  15      394.49      435.04     14.94 o 
   6   3  15      132.66      138.55     20.12 o 
   7   3  15        0.26        6.65      8.42 o 
   8   3  15      257.56      253.60     31.42 o 
   9   3  15        3.30       14.26      8.43 o 
  10   3  15       21.16       23.37      7.98 o 
  11   3  15        4.45       10.36      7.26 o 
  12   3  15        3.20       12.15      9.63 o 
  13   3  15       34.29       24.03      9.72 o 
   0   4  15       70.80       58.82     11.43 o 
   1   4  15       14.76       21.00      6.70 o 
   2   4  15      538.71      577.98     15.24 o 
   3   4  15       22.63       21.58      6.23 o 
   4   4  15       17.13       14.45      5.92 o 
   5   4  15        4.05       10.79      6.98 o 
   6   4  15      125.12      110.32     17.13 o 
   7   4  15        2.37        7.97      6.93 o 
   8   4  15       51.68       43.21     11.10 o 
   9   4  15        4.03        4.68      7.35 o 
  10   4  15        2.87       11.95      5.47 o 
  11   4  15        2.27       14.81      8.79 o 
  12   4  15        9.60        8.93      9.46 o 
  13   4  15        1.88       17.02      9.14 o 
   1   5  15       51.66       45.13      7.73 o 
   2   5  15      246.59      201.22     20.93 o 
   3   5  15      170.06      143.23     15.90 o 
   4   5  15        4.46       -1.03      5.36 o 
   5   5  15        8.73       11.47      4.77 o 
   6   5  15      110.06      108.39     14.81 o 
   7   5  15        0.03        2.48      7.51 o 
   8   5  15       89.98       94.07     15.51 o 
   9   5  15        0.15        6.45      6.93 o 
  10   5  15        4.98       14.22      8.79 o 
  11   5  15        0.07        4.10      9.08 o 
  12   5  15       14.65       22.96     10.61 o 
   0   6  15       24.83       12.76      8.14 o 
   1   6  15      159.41      200.46     15.46 o 
   2   6  15      250.32      222.03     21.39 o 
   3   6  15      300.33      284.04     20.35 o 
   4   6  15      337.67      330.11     21.38 o 
   5   6  15      226.35      259.41     22.35 o 
   6   6  15       15.87       12.94      7.04 o 
   7   6  15        0.15        6.45      7.92 o 
   8   6  15       20.07       16.08      7.06 o 
   9   6  15       61.58       70.06     18.10 o 
  10   6  15       48.69       42.83     16.05 o 
  11   6  15       54.49       47.21     15.22 o 
  12   6  15       51.09       43.55     20.26 o 
   1   7  15       53.66       37.10      8.47 o 
   2   7  15      375.90      469.45     17.18 o 
   3   7  15       54.03       46.19      7.48 o 
   4   7  15      266.74      281.74     21.34 o 
   5   7  15       42.09       39.66      8.46 o 
   6   7  15       43.17       42.15      9.80 o 
   7   7  15      254.38      302.83     25.24 o 
   8   7  15       53.52       50.44     15.21 o 
   9   7  15        0.82       14.44      7.05 o 
  10   7  15       20.39       18.27      9.02 o 
  11   7  15        0.05       16.48     13.02 o 
   0   8  15        0.72        5.80     10.49 o 
   1   8  15      243.71      222.74     25.56 o 
   2   8  15        0.04        4.69      5.90 o 
   3   8  15      119.36      118.14     14.53 o 
   4   8  15      275.28      231.52     30.29 o 
   5   8  15      238.16      229.27     27.35 o 
   6   8  15      166.19      154.47     24.30 o 
   7   8  15       14.07       20.73     10.61 o 
   8   8  15        2.38        7.68      8.90 o 
   9   8  15       32.04       29.10     12.20 o 
  10   8  15        1.04       14.76     13.01 o 
  11   8  15       46.83       60.60     21.58 o 
   1   9  15      174.34      148.88     17.81 o 
   2   9  15       96.71       79.04     10.77 o 
   3   9  15       50.38       35.29      8.11 o 
   4   9  15       26.82       19.40      4.65 o 
   5   9  15       58.93       39.24      9.30 o 
   6   9  15       24.97       30.58     11.09 o 
   7   9  15       89.07       81.65     17.03 o 
   8   9  15        3.43        9.88      7.82 o 
   9   9  15        0.06       17.17     10.88 o 
  10   9  15        0.34        2.10      9.56 o 
   0  10  15        5.48       14.83      8.14 o 
   1  10  15        1.82        3.19      5.48 o 
   2  10  15        0.11       17.61      5.08 o 
   3  10  15       11.50       19.57      7.14 o 
   4  10  15       28.17       28.69      7.22 o 
   5  10  15        2.98        9.45      7.06 o 
   6  10  15       35.50       28.68     10.04 o 
   7  10  15        8.37       10.33      7.58 o 
   8  10  15        3.11        9.08     12.44 o 
   9  10  15        0.15       10.33     14.47 o 
   1  11  15       20.39       18.49      5.12 o 
   2  11  15       43.14       46.99      7.80 o 
   3  11  15       53.92       36.95      7.56 o 
   4  11  15       75.51       64.49     12.30 o 
   5  11  15       27.34       19.19      6.96 o 
   6  11  15        0.00        9.50      7.62 o 
   7  11  15        0.05        7.65     11.28 o 
   0  12  15       39.91       44.09     10.52 o 
   1  12  15        5.85       15.57      4.39 o 
   2  12  15        5.78       15.09      5.76 o 
   3  12  15        1.77        5.32      6.34 o 
   4  12  15       29.65       23.79      8.83 o 
   5  12  15       14.33       19.94      6.25 o 
   6  12  15       33.15       34.26     15.43 o 
   1  13  15       36.15       20.87      6.18 o 
   2  13  15        0.00        7.22      7.03 o 
   3  13  15       12.42       13.36      8.30 o 
   0   0  16      787.14      885.19     38.93 o 
   1   0  16      167.37      179.81     26.49 o 
   2   0  16       11.33       22.85     12.48 o 
   3   0  16       29.71       35.20     22.74 o 
   4   0  16     1497.97     1600.11     37.50 o 
   5   0  16       12.80       15.83     13.45 o 
   6   0  16        7.81       15.10     14.95 o 
   7   0  16      377.55      430.41     48.92 o 
   8   0  16      340.69      282.32     39.04 o 
   9   0  16       39.68       51.40     14.55 o 
  10   0  16        5.53       11.33     10.93 o 
  11   0  16       67.88       62.56     13.96 o 
  12   0  16        0.47        4.48     12.88 o 
  13   0  16        1.80        8.05      9.38 o 
   1   1  16     1361.28     1534.55     26.43 o 
   2   1  16      218.24      206.20     24.74 o 
   3   1  16     1522.10     1740.88     25.76 o 
   4   1  16      129.89      140.51     11.60 o 
   5   1  16        3.02       -0.45     11.81 o 
   6   1  16        0.01       15.26      8.76 o 
   7   1  16       44.81       54.78     13.22 o 
   8   1  16       25.40       19.94      9.67 o 
   9   1  16        6.38       18.64      6.67 o 
  10   1  16       31.63       25.40      9.51 o 
  11   1  16       40.61       35.45     10.97 o 
  12   1  16        7.07       10.55      6.93 o 
  13   1  16        9.54        8.19      6.75 o 
   0   2  16      159.97      190.96     31.06 o 
   1   2  16      419.94      454.88     27.01 o 
   2   2  16        0.68       -3.54      8.84 o 
   3   2  16       40.15       33.10      8.03 o 
   4   2  16      171.36      159.95     19.22 o 
   5   2  16      272.44      274.57     35.93 o 
   6   2  16        3.62       13.34      9.43 o 
   7   2  16      287.18      267.57     41.44 o 
   8   2  16       82.38       66.44     15.57 o 
   9   2  16      101.73       92.83     15.55 o 
  10   2  16       12.18       21.40      9.24 o 
  11   2  16        6.07        5.01      9.04 o 
  12   2  16        1.07        2.36      8.99 o 
   1   3  16      309.46      319.56     36.18 o 
   2   3  16       32.71       37.59      8.22 o 
   3   3  16      670.22      655.77     16.88 o 
   4   3  16        9.41        7.46      6.31 o 
   5   3  16      333.87      340.71     28.15 o 
   6   3  16       12.27       11.52      9.52 o 
   7   3  16        1.73        5.79      7.58 o 
   8   3  16       52.78       52.14     10.37 o 
   9   3  16        0.03        3.31      8.11 o 
  10   3  16      100.58       87.28     17.42 o 
  11   3  16       12.91       16.77      7.96 o 
  12   3  16       25.97       20.18     11.34 o 
   0   4  16      342.71      342.80     30.10 o 
   1   4  16        3.71        5.13      8.33 o 
   2   4  16      129.51      129.86     15.01 o 
   3   4  16       54.28       41.94      7.31 o 
   4   4  16        2.59       14.79      6.61 o 
   5   4  16      146.73      163.24     21.69 o 
   6   4  16      241.95      285.19     27.23 o 
   7   4  16        9.74        5.38      8.16 o 
   8   4  16        0.03        9.08      8.92 o 
   9   4  16       96.32       72.91     11.30 o 
  10   4  16        1.23       -0.48      8.47 o 
  11   4  16        0.33       11.00      7.49 o 
  12   4  16        5.72       13.41      9.90 o 
   1   5  16      267.79      281.12     14.10 o 
   2   5  16      561.17      586.01     19.20 o 
   3   5  16      283.61      264.15     18.80 o 
   4   5  16      153.14      151.06     20.40 o 
   5   5  16        0.20        4.38      8.40 o 
   6   5  16       34.81       33.54      9.17 o 
   7   5  16       78.89       44.30      9.92 o 
   8   5  16       72.10       59.63     11.65 o 
   9   5  16       23.75       25.50      8.74 o 
  10   5  16       57.07       55.51     11.51 o 
  11   5  16        3.06        8.77      7.04 o 
  12   5  16       39.27       34.55     12.51 o 
   0   6  16       22.42       16.86      8.78 o 
   1   6  16        4.03       15.92      6.07 o 
   2   6  16       93.29       81.32     12.39 o 
   3   6  16      170.86      160.29     20.15 o 
   4   6  16        5.82        8.88      7.14 o 
   5   6  16       52.90       57.68     12.11 o 
   6   6  16       72.20       59.85     11.90 o 
   7   6  16       12.01       14.61      6.70 o 
   8   6  16       27.91       34.98      9.80 o 
   9   6  16      114.04       76.69     22.32 o 
  10   6  16       17.33       21.12      8.65 o 
  11   6  16       27.26       25.76      9.75 o 
   1   7  16        0.01        9.58      6.22 o 
   2   7  16       33.07       24.85      6.26 o 
   3   7  16        2.02        9.18      6.07 o 
   4   7  16       89.98       74.44     11.50 o 
   5   7  16       52.15       51.47     10.76 o 
   6   7  16        2.68        2.00      8.54 o 
   7   7  16        0.01        5.73      8.28 o 
   8   7  16       41.53       46.59     16.44 o 
   9   7  16        7.72       14.55      8.00 o 
  10   7  16        1.23       10.60      7.57 o 
   0   8  16      324.79      388.47     18.82 o 
   1   8  16      125.72      144.74     16.65 o 
   2   8  16       33.58       25.17      8.74 o 
   3   8  16       60.97       55.23      9.91 o 
   4   8  16        9.32       13.56      5.48 o 
   5   8  16       46.11       58.92     13.22 o 
   6   8  16       50.90       54.34     13.21 o 
   7   8  16        3.38        1.03     10.65 o 
   8   8  16        8.38        9.19      9.97 o 
   9   8  16       47.15       43.63     15.22 o 
  10   8  16        3.40       20.26     12.37 o 
   1   9  16       30.21       35.58      6.64 o 
   2   9  16       50.06       43.70      8.87 o 
   3   9  16       26.67       40.09     10.30 o 
   4   9  16       74.94       75.48     12.53 o 
   5   9  16        3.61       10.98      6.88 o 
   6   9  16        0.11        6.37      7.32 o 
   7   9  16       65.51       68.46     16.41 o 
   8   9  16       29.61       27.25      8.36 o 
   9   9  16        3.40        4.63     13.79 o 
   0  10  16       43.98       30.27     11.08 o 
   1  10  16        8.35        6.30      5.15 o 
   2  10  16       54.00       70.33     13.39 o 
   3  10  16       60.88       46.19     10.68 o 
   4  10  16        4.76       13.05      7.15 o 
   5  10  16        5.27        5.56      8.00 o 
   6  10  16       51.02       50.70     12.01 o 
   7  10  16        0.42       11.51      7.23 o 
   8  10  16        0.94        6.98     15.74 o 
   1  11  16        0.67        9.46      6.56 o 
   2  11  16       19.45       19.96      5.79 o 
   3  11  16       59.96       53.38     10.49 o 
   4  11  16        2.70       13.97      7.72 o 
   5  11  16       26.01       13.59      8.74 o 
   6  11  16        0.17        4.57     11.02 o 
   0  12  16       80.23       57.38     17.04 o 
   1  12  16       41.77       32.50      6.57 o 
   2  12  16        0.07        8.18      6.87 o 
   3  12  16       35.41       28.65      8.87 o 
   4  12  16       14.34       14.17      6.02 o 
   1   1  17       98.77       97.32     13.82 o 
   2   1  17      104.86      100.84     15.12 o 
   3   1  17       11.34        3.39     12.27 o 
   4   1  17      200.64      202.81     26.41 o 
   5   1  17        7.84        3.00     10.69 o 
   6   1  17      372.29      411.73     27.72 o 
   7   1  17        0.09        6.16     10.06 o 
   8   1  17       65.22       51.72     11.91 o 
   9   1  17        0.08       15.01      6.13 o 
  10   1  17        4.53        7.67      6.91 o 
  11   1  17       27.37       20.51      9.51 o 
  12   1  17        1.41        6.80      6.63 o 
   0   2  17      387.09      450.11     66.38 o 
   1   2  17       83.05      108.37     14.35 o 
   2   2  17      142.63      157.35     19.15 o 
   3   2  17       12.77       16.07      4.80 o 
   4   2  17       12.90       12.21     11.20 o 
   5   2  17      137.99      166.29     23.10 o 
   6   2  17       22.89       27.58      9.57 o 
   7   2  17      261.66      225.15     36.26 o 
   8   2  17       48.75       34.37      9.91 o 
   9   2  17      107.91      103.00     21.74 o 
  10   2  17        3.49        9.99      9.07 o 
  11   2  17      151.06      103.22     23.04 o 
  12   2  17       10.83       18.86      8.25 o 
   1   3  17      353.75      352.10     43.66 o 
   2   3  17       29.91       36.08      9.44 o 
   3   3  17      177.67      152.07     19.38 o 
   4   3  17       90.94       83.59     15.87 o 
   5   3  17        7.74       14.67      9.43 o 
   6   3  17      101.91       96.18     19.68 o 
   7   3  17        4.94       10.32      6.60 o 
   8   3  17        7.92        7.11      7.30 o 
   9   3  17        1.95        9.29      9.95 o 
  10   3  17        1.07        9.60      6.69 o 
  11   3  17       13.60       20.68      8.19 o 
   0   4  17       49.69       35.10     16.11 o 
   1   4  17      208.65      185.83     24.01 o 
   2   4  17       56.71       46.50      9.16 o 
   3   4  17       31.40       18.60      7.78 o 
   4   4  17       35.69       35.67      8.35 o 
   5   4  17      201.02      187.26     22.37 o 
   6   4  17       13.40       13.27     10.06 o 
   7   4  17      110.80       99.04     17.89 o 
   8   4  17       95.48       78.68     14.67 o 
   9   4  17       17.32       21.94      8.00 o 
  10   4  17       15.32        6.73      7.88 o 
  11   4  17       44.09       39.17     12.89 o 
   1   5  17      115.60      122.83     14.60 o 
   2   5  17       14.16       10.85      6.85 o 
   3   5  17        7.20       15.29      6.24 o 
   4   5  17       13.64       22.28      8.30 o 
   5   5  17       17.98       21.39      6.46 o 
   6   5  17       43.55       26.00      9.71 o 
   7   5  17       11.68       12.78      8.41 o 
   8   5  17       24.65       26.98      9.46 o 
   9   5  17        0.52        8.58      7.49 o 
  10   5  17       42.04       44.97     13.69 o 
  11   5  17       43.03       35.43     11.84 o 
   0   6  17      638.02      653.64     19.89 o 
   1   6  17        2.22       11.74      6.77 o 
   2   6  17       42.21       35.56      6.71 o 
   3   6  17       25.70       24.50      7.11 o 
   4   6  17       60.09       58.24     10.67 o 
   5   6  17       68.81       69.46     14.29 o 
   6   6  17        3.84       10.91     10.06 o 
   7   6  17        0.31        1.18      7.74 o 
   8   6  17       25.78       33.24      9.50 o 
   9   6  17       72.56       63.85     16.23 o 
  10   6  17       24.42       19.43     11.23 o 
   1   7  17      345.71      362.06     17.22 o 
   2   7  17       81.14       80.60     12.19 o 
   3   7  17       30.95       28.43      6.23 o 
   4   7  17      219.61      189.67     29.61 o 
   5   7  17       74.13       56.32     10.56 o 
   6   7  17        1.13       16.43      5.58 o 
   7   7  17        0.92       -4.56      9.91 o 
   8   7  17       47.94       33.11     12.18 o 
   9   7  17        0.07        9.71      7.48 o 
   0   8  17        9.59       24.01      6.89 o 
   1   8  17        0.04        8.05      5.41 o 
   2   8  17       26.83       29.43      7.02 o 
   3   8  17        0.01        7.44      6.22 o 
   4   8  17        9.05       17.88      6.36 o 
   5   8  17       41.81       29.76      8.65 o 
   6   8  17       14.22       12.40      8.22 o 
   7   8  17        1.71        6.99     10.72 o 
   8   8  17        0.01        6.57      9.16 o 
   9   8  17        2.55        7.96      9.33 o 
   1   9  17        9.03        9.95      5.24 o 
   2   9  17        0.39        2.43      6.14 o 
   3   9  17       19.48       20.11      6.15 o 
   4   9  17       22.16       18.14      6.55 o 
   5   9  17       56.73       39.47     12.55 o 
   6   9  17       34.15       23.30     10.60 o 
   7   9  17       34.77       28.75     11.08 o 
   8   9  17       13.12       15.21      7.53 o 
   0  10  17      189.41      150.28     30.98 o 
   1  10  17       14.69       20.57      6.16 o 
   2  10  17       20.42       19.65      7.18 o 
   3  10  17       41.95       41.71      8.42 o 
   4  10  17        4.05       19.31      8.97 o 
   5  10  17       31.03       28.57      9.90 o 
   6  10  17        0.03       16.67      7.88 o 
   1  11  17       20.33       13.93      6.32 o 
   2  11  17       20.66       28.43      8.25 o 
   3  11  17        0.48       11.74      5.31 o 
   4  11  17       27.44       28.98      9.07 o 
   0   0  18     1467.17     1559.84     91.32 o 
   1   0  18        0.53       24.08     11.69 o 
   2   0  18       17.03       29.03     14.34 o 
   3   0  18       42.69       47.54     18.57 o 
   4   0  18      688.13      873.02     32.86 o 
   5   0  18        5.93      -10.77     17.63 o 
   6   0  18       35.20       29.01     13.68 o 
   7   0  18        0.52       16.51     12.25 o 
   8   0  18       75.11       61.25     24.09 o 
   9   0  18       68.21       67.67     20.33 o 
  10   0  18       43.52       58.98     16.09 o 
  11   0  18        5.90       15.02     10.36 o 
   1   1  18        3.88        8.03      9.62 o 
   2   1  18      219.44      260.33     35.93 o 
   3   1  18      598.39      725.66     30.60 o 
   4   1  18       62.64       53.63     12.68 o 
   5   1  18      331.94      404.90     39.62 o 
   6   1  18        1.23       -3.75     11.89 o 
   7   1  18        0.64        3.67      7.96 o 
   8   1  18       24.94       24.67     10.42 o 
   9   1  18       44.73       49.47     11.72 o 
  10   1  18       99.12       73.83     19.83 o 
  11   1  18        0.06        6.12      7.72 o 
   0   2  18      149.45      185.00     33.78 o 
   1   2  18       84.06       88.47     14.14 o 
   2   2  18        1.82        8.96      9.15 o 
   3   2  18      132.46      145.91     19.73 o 
   4   2  18      204.15      198.40     30.90 o 
   5   2  18       50.96       50.98     10.32 o 
   6   2  18       68.09       68.23     12.02 o 
   7   2  18        0.53       12.98      8.49 o 
   8   2  18       56.02       41.81     10.44 o 
   9   2  18       90.64       85.29     16.12 o 
  10   2  18       10.33       21.62      8.36 o 
  11   2  18        4.21        9.34      7.81 o 
   1   3  18        9.31        0.05     10.78 o 
   2   3  18       11.96       12.99      6.98 o 
   3   3  18        3.59       11.96     10.86 o 
   4   3  18       49.79       32.67     12.47 o 
   5   3  18       99.82       84.60     16.27 o 
   6   3  18       16.12       22.06      8.31 o 
   7   3  18        1.41        7.53      7.68 o 
   8   3  18        0.03        4.85      8.45 o 
   9   3  18      210.26      171.35     30.64 o 
  10   3  18        3.30        9.06      6.44 o 
   0   4  18      257.72      235.09     41.64 o 
   1   4  18       79.92       79.50     12.88 o 
   2   4  18       18.29       22.89      8.31 o 
   3   4  18       20.65       25.76      9.45 o 
   4   4  18       12.05       13.75      8.11 o 
   5   4  18        0.46        5.45      5.96 o 
   6   4  18       84.79       78.38     13.97 o 
   7   4  18        3.09       14.97      8.21 o 
   8   4  18       19.04       25.86      9.46 o 
   9   4  18        0.55        7.27      7.56 o 
  10   4  18        2.65        4.58      8.91 o 
   1   5  18        0.02        2.15      5.79 o 
   2   5  18       18.24       20.67      7.75 o 
   3   5  18       61.11       40.49      8.86 o 
   4   5  18        4.75       17.60      9.12 o 
   5   5  18       37.30       26.16      7.85 o 
   6   5  18        4.40       10.18      7.61 o 
   7   5  18       47.42       49.72     12.12 o 
   8   5  18        1.44       16.87      8.38 o 
   9   5  18        0.14        7.75     10.60 o 
  10   5  18        2.62       18.53     10.91 o 
   0   6  18      128.04      126.09     25.96 o 
   1   6  18       24.22       18.55      7.41 o 
   2   6  18        0.13       10.49      5.65 o 
   3   6  18        2.13       -0.80      6.08 o 
   4   6  18       21.63       20.05      7.42 o 
   5   6  18       21.45       19.51      9.07 o 
   6   6  18        5.73        9.46      8.13 o 
   7   6  18        1.01        6.07      7.50 o 
   8   6  18        3.63       10.48      9.32 o 
   9   6  18       58.50       31.88     13.96 o 
   1   7  18        5.71        5.40      8.05 o 
   2   7  18        9.06        8.61      6.20 o 
   3   7  18       11.78       11.35      6.33 o 
   4   7  18        1.15       10.08      6.70 o 
   5   7  18        1.08        3.83      7.86 o 
   6   7  18        6.80       20.29      8.62 o 
   7   7  18       32.58       25.75     10.97 o 
   8   7  18       18.67       16.49     10.85 o 
   0   8  18      250.46      340.77     39.03 o 
   1   8  18       18.88       12.20      7.24 o 
   2   8  18        3.84       12.80      5.84 o 
   3   8  18       11.72       16.50      7.00 o 
   4   8  18        0.74       13.35      7.11 o 
   5   8  18       31.47       27.43      8.20 o 
   6   8  18        4.54        9.85      8.16 o 
   7   8  18       80.62      123.35     25.49 o 
   1   9  18       22.51       21.47      5.77 o 
   2   9  18        0.25       11.76      6.90 o 
   3   9  18       49.48       34.94     10.28 o 
   4   9  18        7.25        8.31      6.91 o 
   5   9  18        0.03       11.07      8.07 o 
   6   9  18       10.65       12.48      7.19 o 
   0  10  18      293.06      319.40     40.07 o 
   1  10  18        0.93        4.71      6.64 o 
   2  10  18        2.11        7.14      5.50 o 
   3  10  18       26.98       24.80      7.49 o 
   4  10  18       65.51       49.01     12.81 o 
   1   1  19       10.94       15.76     10.60 o 
   2   1  19       60.85       44.01     12.49 o 
   3   1  19       69.22       50.80     13.93 o 
   4   1  19       38.09       34.21     10.06 o 
   5   1  19       47.80       44.95     10.72 o 
   6   1  19       20.81       25.44      9.16 o 
   7   1  19        5.71       11.79      8.70 o 
   8   1  19       64.63       66.04     14.12 o 
   9   1  19       30.50       20.59     10.47 o 
  10   1  19       75.47       51.85     14.78 o 
   0   2  19        0.03       -6.16     16.28 o 
   1   2  19      116.37      100.86     17.50 o 
   2   2  19       26.77       28.66     11.01 o 
   3   2  19       72.89       65.58     13.66 o 
   4   2  19      295.14      298.01     48.72 o 
   5   2  19       58.28       55.36     12.73 o 
   6   2  19       29.84       24.83      8.10 o 
   7   2  19        6.77       12.80      9.84 o 
   8   2  19        3.75        0.03     10.09 o 
   9   2  19        0.15       14.76      7.34 o 
  10   2  19        1.12        9.25      8.03 o 
   1   3  19       10.03        6.80      7.76 o 
   2   3  19        4.15       17.34      7.67 o 
   3   3  19        1.80       -3.04     11.87 o 
   4   3  19        1.97       25.00     10.66 o 
   5   3  19        0.04        3.72      9.81 o 
   6   3  19       22.12       14.52     10.17 o 
   7   3  19        0.00       10.90      7.80 o 
   8   3  19       71.91       72.53     16.35 o 
   9   3  19       11.26       10.81      9.35 o 
   0   4  19        0.04        8.37     10.64 o 
   1   4  19        1.11        3.54      7.72 o 
   2   4  19       14.34       12.03      8.19 o 
   3   4  19       11.17       -2.50     12.42 o 
   4   4  19       40.72       34.89      9.88 o 
   5   4  19       26.68        9.86      8.59 o 
   6   4  19        6.62        9.60      6.71 o 
   7   4  19        7.33        5.76      8.15 o 
   8   4  19        1.58        8.04      8.37 o 
   9   4  19       16.24       11.93      8.24 o 
   1   5  19       73.24       74.25     13.49 o 
   2   5  19        2.91        6.93      6.45 o 
   3   5  19       23.57       23.55      9.00 o 
   4   5  19       16.61       10.60      9.82 o 
   5   5  19       93.19       64.04     13.23 o 
   6   5  19        1.09       13.84      7.42 o 
   7   5  19        0.35        7.44      6.17 o 
   8   5  19        5.07       10.09      7.57 o 
   0   6  19       17.34       22.97     10.35 o 
   1   6  19        0.46        7.28      7.41 o 
   2   6  19        0.01        6.79      6.47 o 
   3   6  19       22.97       22.86      7.39 o 
   4   6  19       51.96       40.65      9.77 o 
   5   6  19       21.38       25.88      9.37 o 
   6   6  19        1.60       13.68      7.95 o 
   7   6  19       10.43       24.51      7.71 o 
   8   6  19        6.71        7.78      8.74 o 
   1   7  19       32.70       25.26      8.56 o 
   2   7  19       13.38       18.35      7.98 o 
   3   7  19        3.36        4.96      7.03 o 
   4   7  19       15.88       18.24      9.16 o 
   5   7  19        4.79       19.00      5.87 o 
   6   7  19        0.72       12.00      6.45 o 
   7   7  19       68.50       64.56     19.89 o 
   0   8  19       20.80        0.67     13.86 o 
   1   8  19        0.14       10.72      6.88 o 
   2   8  19       48.71       37.53      9.32 o 
   3   8  19        6.51       11.15      7.61 o 
   4   8  19       14.80       10.99      8.70 o 
   5   8  19       18.56       17.30      6.47 o 
   6   8  19        4.33       16.81      8.07 o 
   1   9  19        0.62       11.95      5.60 o 
   2   9  19        0.14        0.93      8.01 o 
   3   9  19        3.21       13.02      6.34 o 
   4   9  19        8.13       18.82      6.38 o 
   0   0  20        5.12       12.82     17.81 o 
   1   0  20       87.93       99.83     29.79 o 
   2   0  20        4.42       -2.22     22.92 o 
   3   0  20       16.58       25.58     14.01 o 
   4   0  20        7.00       15.78     12.39 o 
   5   0  20       92.88      107.78     26.90 o 
   6   0  20        2.08       13.73     11.52 o 
   7   0  20       21.83       29.61     11.83 o 
   8   0  20        0.00       16.22     11.53 o 
   1   1  20       55.77       59.86     12.62 o 
   2   1  20        6.20       -1.24     10.29 o 
   3   1  20      310.66      268.71     44.71 o 
   4   1  20        5.70       11.52      9.59 o 
   5   1  20        4.86       18.06      8.78 o 
   6   1  20        0.00        9.00      7.37 o 
   7   1  20        6.73        5.41      8.48 o 
   8   1  20       28.89       21.52      8.52 o 
   0   2  20        0.42       18.16     15.64 o 
   1   2  20        3.37        5.53      8.23 o 
   2   2  20        0.00       14.25      7.41 o 
   3   2  20        0.59       10.33     10.73 o 
   4   2  20        1.66       14.38      9.22 o 
   5   2  20        0.64        5.15      9.85 o 
   6   2  20        4.89       15.73      7.22 o 
   7   2  20        5.73       12.69      9.37 o 
   8   2  20        3.82        0.17      9.78 o 
   1   3  20        0.30       12.20      8.12 o 
   2   3  20      125.35      137.79     21.09 o 
   3   3  20       99.21       90.05     17.27 o 
   4   3  20       30.13       43.72     10.38 o 
   5   3  20       64.94       61.79     13.86 o 
   6   3  20       22.03       18.49      9.12 o 
   7   3  20        2.49       15.23     10.04 o 
   8   3  20        1.92       10.69      9.85 o 
   0   4  20       59.79       56.45     14.34 o 
   1   4  20      228.90      195.92     30.45 o 
   2   4  20       27.90       22.15     11.75 o 
   3   4  20        1.16       11.64      6.88 o 
   4   4  20       38.69       55.68     12.38 o 
   5   4  20      153.79      134.52     24.87 o 
   6   4  20       46.11       43.78     11.89 o 
   7   4  20       65.78       55.99     15.06 o 
   1   5  20       28.17       25.06      7.78 o 
   2   5  20        0.01       10.72      8.18 o 
   3   5  20      158.23      142.55     24.64 o 
   4   5  20        3.37        9.32      8.49 o 
   5   5  20        0.02       16.35      7.77 o 
   6   5  20       39.71       37.56      9.62 o 
   7   5  20       13.25       12.53      8.32 o 
   0   6  20       98.71       86.03     22.38 o 
   1   6  20        7.45        2.65      7.60 o 
   2   6  20        4.44        8.80      6.99 o 
   3   6  20       14.73       22.15      7.68 o 
   4   6  20       28.33       26.21      9.02 o 
   5   6  20        0.03       12.21      8.13 o 
   6   6  20       48.47       41.32     12.67 o 
   1   7  20        6.27        4.73      9.21 o 
   2   7  20       30.29       15.99      6.80 o 
   3   7  20        0.85        7.70      6.91 o 
   4   7  20        8.07       11.77      7.04 o 
   5   7  20       21.98       22.97      7.63 o 
   0   8  20       10.16       18.87      9.69 o 
   1   8  20       40.96       37.09     10.05 o 
   2   8  20        4.67        8.31      7.55 o 
   3   8  20       27.61       31.48      9.73 o 
   1   1  21      242.14      230.33     38.79 o 
   2   1  21       11.05       18.65      9.63 o 
   3   1  21       65.85       52.59     14.12 o 
   4   1  21        6.87        0.41     11.34 o 
   5   1  21        0.12        5.22      9.80 o 
   6   1  21       26.08       30.84     11.54 o 
   7   1  21        0.34       10.80      7.44 o 
   0   2  21      127.29       87.99     28.70 o 
   1   2  21        8.01       17.85     11.61 o 
   2   2  21        0.17        3.27      9.52 o 
   3   2  21        1.28       11.95      9.24 o 
   4   2  21       24.86        8.39     11.20 o 
   5   2  21        7.76       13.64      9.90 o 
   6   2  21       14.49       23.15      8.76 o 
   7   2  21       21.35       28.77      8.42 o 
   1   3  21      163.94      159.84     25.04 o 
   2   3  21        8.56       12.64     10.49 o 
   3   3  21       19.96       21.68      9.88 o 
   4   3  21        0.77        2.78     10.06 o 
   5   3  21       29.72       27.87      9.80 o 
   6   3  21       15.03       32.59      9.78 o 
   0   4  21        1.70        4.37     10.24 o 
   1   4  21        0.38        3.33     10.78 o 
   2   4  21        0.14        9.58     10.01 o 
   3   4  21        1.63       16.64     10.91 o 
   4   4  21        1.15        1.01      9.30 o 
   5   4  21        3.16        2.47     10.71 o 
   6   4  21        0.47       17.36      7.10 o 
   1   5  21       93.70       70.43     17.34 o 
   2   5  21        9.95       21.93      8.65 o 
   3   5  21       29.35       29.90      9.47 o 
   4   5  21        0.01       18.34      9.78 o 
   5   5  21       15.70       18.52      9.88 o 
   0   6  21       64.32       43.39     19.95 o 
   1   6  21        8.74       11.13     10.49 o 
   2   6  21        2.00       13.30      7.21 o 
   3   6  21        7.69       14.35      7.55 o 
   4   6  21        3.24        5.83      8.08 o 
   1   7  21       13.03       16.55      7.51 o 
   0   0  22      209.01      189.26     71.02 o 
   1   0  22       72.00       58.38     19.49 o 
   2   0  22       26.17       37.38     21.04 o 
   3   0  22       29.03       35.43     14.42 o 
   4   0  22       10.12       18.78     10.55 o 
   5   0  22        3.22        0.06     11.83 o 
   1   1  22       50.30       59.29     13.41 o 
   2   1  22       77.04      176.06     56.63 o 
   3   1  22       28.83       38.31     10.25 o 
   4   1  22       19.02       24.97      9.27 o 
   5   1  22        0.59       -1.78      8.49 o 
   0   2  22       97.81      110.62     25.24 o 
   1   2  22        9.86       11.68      8.74 o 
   2   2  22        1.07        8.35      8.61 o 
   3   2  22       18.22       15.87     10.44 o 
   4   2  22       27.00       24.35     11.43 o 
   1   3  22        0.14       14.95      8.19 o 
   2   3  22       30.33       23.87     11.17 o 
   3   3  22       49.97       47.78     11.92 o 
   4   3  22        1.77       -0.78     10.68 o 
   0   4  22       13.90       26.31     13.62 o 
   1   4  22       16.87       18.82     10.49 o 
   2   4  22       10.78       16.49      9.20 o 
   3   4  22        0.07       16.78      8.81 o 
                                                 
